# Supplementary material for: Correction: Highly accurate prediction of flammability limits of chemical compounds using novel integrated hybrid models
Source: PLoS One. 2024 May 15;19(5):e0303936. doi: 10.1371/journal.pone.0303936 (PMC11095685; doi:10.1371/journal.pone.0303936)
Supplement: S3 Table — (XLS) [file pone.0303936.s001.xls]

## Sheet: Pan et al. (37)
No.	NAME	LFL (vol.%)					Status a	Molecular descriptors
		Observed	Predicted(SVM)	Predicted(MLR)	Predicted(PLS)	Predicted(ANN)		AAC	PW5	SIC0	GATS1v
1	BUTANE	1.5	1.47976	1.41239	1.41239	1.4423	Training	0.863	0	0.227	3.5
2	PENTANE	1.3	1.28891	1.25336	1.25336	1.25791	Training	0.874	0	0.214	3.4
3	BUTANE, 2-METHYL-	1.3	1.28891	1.25336	1.25336	1.25791	Training/Validation	0.874	0	0.214	3.4
4	PROPANE, 2,2-DIMETHYL-	1.3	1.28891	1.25336	1.25336	1.25791	Training	0.874	0	0.214	3.4
5	BUTANE, 2,2-DIMETHYL-	1.2	1.1467	1.13461	1.13461	1.11952	Training	0.881	0	0.204	3.333
6	BUTANE, 2,3-DIMETHYL-	1.2	1.1467	1.13461	1.13461	1.11952	Training/Validation	0.881	0	0.204	3.333
7	HEPTANE	1	0.949776	0.94769	0.94769	0.947804	Training	0.887	0.043	0.196	3.286
8	HEXANE, 2-METHYL-	1	0.949014	0.945552	0.945552	0.946716	Training	0.887	0.044	0.196	3.286
9	HEXANE, 3-METHYL-	1	0.977447	0.992588	0.992588	0.973654	Training/Validation	0.887	0.022	0.196	3.286
10	PENTANE, 3-ETHYL-	1	1.03384	1.03962	1.03962	1.00807	Training	0.887	0	0.196	3.286
11	PENTANE, 2,2-DIMETHYL-	1	1.03384	1.03962	1.03962	1.00807	Training	0.887	0	0.196	3.286
12	PENTANE, 2,4-DIMETHYL-	1	1.03384	1.03962	1.03962	1.00807	Training/Validation	0.887	0	0.196	3.286
13	PENTANE, 3,3-DIMETHYL-	1	1.03384	1.03962	1.03962	1.00807	Training	0.887	0	0.196	3.286
14	OCTANE	0.8	0.853061	0.860462	0.860462	0.854435	Training	0.89	0.047	0.189	3.25
15	HEPTANE, 2-METHYL-	0.9	0.855149	0.869014	0.869014	0.858455	Training/Validation	0.89	0.043	0.189	3.25
16	HEXANE, 3-ETHYL-	0.9	0.860839	0.88398	0.88398	0.865966	Training	0.89	0.036	0.189	3.25
17	HEXANE, 2,2-DIMETHYL-	0.9	0.853061	0.860462	0.860462	0.854435	Training	0.89	0.047	0.189	3.25
18	HEXANE, 2,3-DIMETHYL-	0.9	0.865405	0.892532	0.892532	0.870547	Training/Validation	0.89	0.032	0.189	3.25
19	HEXANE, 2,5-DIMETHYL-	0.9	0.850662	0.834806	0.834806	0.843454	Training	0.89	0.059	0.189	3.25
20	HEXANE, 3,3-DIMETHYL-	0.9	0.894605	0.92674	0.92674	0.891221	Training	0.89	0.016	0.189	3.25
21	PENTANE, 3-ETHYL-2-METHYL-	0.9	0.941904	0.960948	0.960948	0.916219	Training/Validation	0.89	0	0.189	3.25
22	PENTANE, 3-ETHYL-3-METHYL-	0.9	0.941904	0.960948	0.960948	0.916219	Training	0.89	0	0.189	3.25
23	PENTANE, 2,2,3,TRIMETHYL-	1	0.941904	0.960948	0.960948	0.916219	Training	0.89	0	0.189	3.25
24	PENTANE, 2,2,4-TRIMETHYL-	0.95	0.941904	0.960948	0.960948	0.916219	Training/Validation	0.89	0	0.189	3.25
25	PENTANE, 2,3,3-TRIMETHYL-	1	0.941904	0.960948	0.960948	0.916219	Training	0.89	0	0.189	3.25
26	PENTANE, 2,3,4-TRIMETHYL-	1	0.941904	0.960948	0.960948	0.916219	Training	0.89	0	0.189	3.25
27	NONANE	0.7	0.781515	0.794392	0.794392	0.783449	Training/Validation	0.894	0.05	0.184	3.222
28	HEPTANE, 3,3,5-TRIMETHYL-	0.7	0.719198	0.758078	0.758078	0.728887	Training	0.896	0.041	0.179	3.2
29	HEXANE,2,4,4-TRIMETHYL-	0.8	0.811183	0.856394	0.856394	0.814854	Training	0.894	0.021	0.184	3.222
30	PENTANE, 2,2,3,3,-TETRAMETHYL-	0.8	0.872677	0.901292	0.901292	0.845887	Training/Validation	0.894	0	0.184	3.222
31	PENTANE, 2,2,3,4-TETRAMETHYL-	0.85	0.872677	0.901292	0.901292	0.845887	Training	0.894	0	0.184	3.222
32	PENTANE, 2,2,4,4-TETRAMETHYL-	0.85	0.872677	0.901292	0.901292	0.845887	Training	0.894	0	0.184	3.222
33	PENTANE, 2,3,3,4-TETRAMETHYL-	0.8	0.872677	0.901292	0.901292	0.845887	Training/Validation	0.894	0	0.184	3.222
34	TETRACOSANE, 2,6,10,15,19,23-HEXAMETHYL-	0.2	0.256469	0.302078	0.302078	0.237906	Training	0.911	0.054	0.14	3.067
35	HEXANE, 2,2,3,3-TETRAMETHYL-	0.7	0.730809	0.783734	0.783734	0.741289	Training	0.896	0.029	0.179	3.2
36	HEXANE, 2,2,5,5-TETRAMETHYL-	0.7	0.723993	0.698214	0.698214	0.706747	Training/Validation	0.896	0.069	0.179	3.2
37	UNDECANE	0.7	0.66531	0.68938	0.68938	0.668202	Training	0.898	0.052	0.175	3.182
38	DODECANE	0.6	0.614679	0.64238	0.64238	0.616916	Training	0.9	0.053	0.171	3.167
39	TRIDECANE	0.6	0.578435	0.607276	0.607276	0.579313	Training/Validation	0.901	0.054	0.168	3.154
40	TETRADECANE	0.5	0.542306	0.574522	0.574522	0.54267	Training	0.902	0.054	0.165	3.143
41	PENTADECANE	0.5	0.518203	0.549688	0.549688	0.516582	Training	0.903	0.055	0.163	3.133
42	HEXADECANE	0.5	0.482957	0.517252	0.517252	0.480345	Training/Validation	0.904	0.055	0.16	3.125
43	HEPTADECANE	0.5	0.459742	0.492736	0.492736	0.454723	Training	0.905	0.056	0.158	3.118
44	OCTADECANE	0.4	0.435876	0.470358	0.470358	0.429663	Training	0.906	0.056	0.156	3.111
45	NONADECANE	0.4	0.413351	0.445948	0.445948	0.404262	Training/Validation	0.907	0.057	0.154	3.105
46	EICOSANE	0.4	0.392188	0.425514	0.425514	0.381702	Training	0.907	0.057	0.152	3.1
47	DOCOSANE	0.4	0.358583	0.392972	0.392972	0.345459	Training	0.908	0.057	0.149	3.091
48	TRICOSANE	0.4	0.347337	0.378726	0.378726	0.33142	Training/Validation	0.909	0.058	0.148	3.087
49	PENTACOSANE	0.3	0.316602	0.348128	0.348128	0.297661	Training	0.909	0.058	0.145	3.08
50	HEXACOSANE	0.3	0.304346	0.336126	0.336126	0.284121	Training	0.91	0.058	0.144	3.077
51	HEPTACOSANE	0.3	0.294237	0.325856	0.325856	0.272794	Training/Validation	0.91	0.058	0.143	3.074
52	OCTACOSANE	0.3	0.284153	0.315586	0.315586	0.261466	Training	0.91	0.058	0.142	3.071
53	NONACOSANE	0.3	0.273686	0.301552	0.301552	0.247779	Training	0.911	0.059	0.141	3.069
54	NONANE, 3-METHYL-	0.7	0.717602	0.749526	0.749526	0.725181	Training/Validation	0.896	0.045	0.179	3.2
55	NONANE, 2-METHYL-	0.7	0.717358	0.747388	0.747388	0.724285	Training	0.896	0.046	0.179	3.2
56	NONANE, 4-METHYL-	0.7	0.717042	0.743112	0.743112	0.72253	Training	0.896	0.048	0.179	3.2
57	NONANE, 5-METHYL	0.7	0.722179	0.704628	0.704628	0.708731	Training/Validation	0.896	0.066	0.179	3.2
58	NONANE, 2,2,4,4,6,8,8-HEPTAMETHYL-	0.5	0.486434	0.570702	0.570702	0.498221	Training	0.904	0.03	0.16	3.125
59	OCTANE, 2-METHYL-	0.798	0.782808	0.805082	0.805082	0.788074	Training	0.894	0.045	0.184	3.222
60	OCTANE, 4-METHYL-	0.85	0.781329	0.790116	0.790116	0.781679	Training/Validation	0.894	0.052	0.184	3.222
61	3-ETHYLHEPTANE	0.8	0.781515	0.794392	0.794392	0.783449	Training	0.894	0.05	0.184	3.222
62	HEPTANE, 2,2-DIMETHYL-	0.8	0.784222	0.811496	0.811496	0.790994	Training	0.894	0.042	0.184	3.222
63	UNDECANE, 3-METHYL-	0.6	0.613367	0.655208	0.655208	0.621415	Training/Validation	0.9	0.047	0.171	3.167
64	CYCLOPENTANE	1.4	1.3802	1.32254	1.32254	1.33798	Training	0.918	0	0.235	2.8
65	CYCLOPENTANE, METHYL-	1.2	1.1464	1.12759	1.12759	1.12092	Training	0.918	0.023	0.22	2.833
66	CYCLOPENTANE, ETHYL-	1.1	0.997632	0.990728	0.990728	0.977308	Training/Validation	0.918	0.037	0.209	2.857
67	CYCLOPENTANE, 1,1-DIMETHYL-	1.1	1.00803	1.00783	1.00783	0.990558	Training	0.918	0.029	0.209	2.857
68	CYCLOPENTANE, PROPYL-	0.95	0.884677	0.870998	0.870998	0.860027	Training	0.918	0.052	0.2	2.875
69	CYCLOPENTANE,(1-METHYLETHYL)-	0.9	0.890631	0.896654	0.896654	0.875959	Training/Validation	0.918	0.04	0.2	2.875
70	CYCLOPENTANE, 1-ETHYL-1-METHYL-	0.9	0.895417	0.907344	0.907344	0.883265	Training	0.918	0.035	0.2	2.875
71	CYCLOPENTANE, 1-BUTYL-	0.8	0.805053	0.783576	0.783576	0.775897	Training	0.918	0.061	0.193	2.889
72	CYCLOHEXANE, ETHYL-	0.9	0.882512	0.83679	0.83679	0.841879	Training/Validation	0.918	0.068	0.2	2.875
73	CYCLOHEXANE, 1,1-DIMETHYL-	0.9	0.88402	0.864584	0.864584	0.856371	Training	0.918	0.055	0.2	2.875
74	CYCLOHEXANE, (1-METHYL ETHYL)-	0.8	0.805545	0.772886	0.772886	0.770909	Training	0.918	0.066	0.193	2.889
75	CYCLOHEXANE,-1,2,3,4-TETRAMETHYL-	0.7	0.739092	0.720754	0.720754	0.710752	Training/Validation	0.918	0.063	0.187	2.9
76	CYCLOHEXANE, 1,1-DIETHYL-	0.8	0.738587	0.72503	0.72503	0.712623	Training	0.918	0.061	0.187	2.9
77	CYCLOHEXANE, DECYL-	0.5	0.498799	0.482952	0.482952	0.463753	Training	0.918	0.069	0.164	2.937
78	CYCLOOCTANE	0.9	0.883011	0.84748	0.84748	0.847205	Training/Validation	0.918	0.063	0.2	2.875
79	CYCLOHEXANE, trans-1,4-DIETHYL	0.776	0.743281	0.690822	0.690822	0.698939	Training	0.918	0.077	0.187	2.9
80	HEPTANE, 2,6-DIMETHYL-	0.8	0.786948	0.820048	0.820048	0.795063	Training	0.894	0.038	0.184	3.222
81	3-ETHYLPENTANE, 2,4-DIMETHYL-	0.8	0.872677	0.901292	0.901292	0.845887	Training/Validation	0.894	0	0.184	3.222
82	ETHENE	2.3	2.60586	2.53798	2.53798	2.54753	Training	0.918	0	0.355	3
83	1-BUTENE	1.6	1.62873	1.55274	1.55274	1.58346	Training	0.918	0	0.256	3
84	2-PENTENE, (Z)-	1.5	1.39025	1.34374	1.34374	1.35256	Training/Validation	0.918	0	0.235	3
85	2-BUTENE, 2-METHYL-	1.4	1.39025	1.34374	1.34374	1.35256	Training	0.918	0	0.235	3
86	1-HEXENE	1.2	1.1462	1.12391	1.12391	1.11941	Training	0.918	0.033	0.22	3
87	2-HEXENE, (Z)-	1.24	1.1462	1.12391	1.12391	1.11941	Training/Validation	0.918	0.033	0.22	3
88	3-HEXENE, (E)-	1.2	1.1462	1.12391	1.12391	1.11941	Training	0.918	0.033	0.22	3
89	1-PENTENE, 2-METHYL-	1.2	1.21782	1.19446	1.19446	1.18426	Training	0.918	0	0.22	3
90	1-PENTENE, 3-METHYL	1.2	1.21782	1.19446	1.19446	1.18426	Training/Validation	0.918	0	0.22	3
91	1-PENTENE, 4-METHYL-	1.2	1.21782	1.19446	1.19446	1.18426	Training	0.918	0	0.22	3
92	2-PENTENE, 2-METHYL-	1.2	1.21782	1.19446	1.19446	1.18426	Training	0.918	0	0.22	3
93	2-PENTENE, 3-METHYL-,(Z)-	1.2	1.21782	1.19446	1.19446	1.18426	Training/Validation	0.918	0	0.22	3
94	1-HEXENE, 4-METHYL-	1.1	1.03072	1.03796	1.03796	1.0164	Training	0.918	0.022	0.209	3
95	2-PENTENE, 4-METHYL-, (Z)-	1.2	1.21782	1.19446	1.19446	1.18426	Training	0.918	0	0.22	3
96	PENTANE, 3-METHYLENE-	1.2	1.21782	1.19446	1.19446	1.18426	Training/Validation	0.918	0	0.22	3
97	1-BUTENE, 2,3-DIMETHYL-	1.2	1.21782	1.19446	1.19446	1.18426	Training	0.918	0	0.22	3
98	1-BUTENE, 3,3-DIMETHYL-	1.2	1.21782	1.19446	1.19446	1.18426	Training	0.918	0	0.22	3
99	2-BUTENE, 2,3-DIMETHYL-	1.2	1.21782	1.19446	1.19446	1.18426	Training/Validation	0.918	0	0.22	3
100	1-PENTENE, 2-ETHYL-	1	1.03072	1.03796	1.03796	1.0164	Training	0.918	0.022	0.209	3
101	1-HEPTENE	1	1.00523	0.993058	0.993058	0.983764	Training	0.918	0.043	0.209	3
102	2-HEPTENE, (Z)-	1.1	1.00523	0.993058	0.993058	0.983764	Training/Validation	0.918	0.043	0.209	3
103	3-HEPTENE, (E)-	1.1	1.00523	0.993058	0.993058	0.983764	Training	0.918	0.043	0.209	3
104	1-HEXENE, 2-METHYL-	1	1.00463	0.99092	0.99092	0.982383	Training	0.918	0.044	0.209	3
105	1-PENTENE, 3-ETHYL-	1	1.09137	1.08499	1.08499	1.05939	Training/Validation	0.918	0	0.209	3
106	1-HEXENE, 3-METHYL-	1	1.03072	1.03796	1.03796	1.0164	Training	0.918	0.022	0.209	3
107	1-HEXENE, 3-ETHYL-	0.93	0.903243	0.918456	0.918456	0.894607	Training	0.918	0.036	0.2	3
108	1-HEPTENE, 4-METHYL-	0.93	0.907556	0.927008	0.927008	0.900303	Training/Validation	0.918	0.032	0.2	3
109	1-BUTENE, 2,3,3-TRIMETHYL-	1	1.09137	1.08499	1.08499	1.05939	Training	0.918	0	0.209	3
110	3-HEPTENE, (Z)-	1.1	1.00523	0.993058	0.993058	0.983764	Training	0.918	0.043	0.209	3
111	1-OCTENE	0.8	0.896375	0.894938	0.894938	0.88021	Training/Validation	0.918	0.047	0.2	3
112	1-PENTENE, 2,4,4-TRIMETHYL-	0.9	0.98837	0.995424	0.995424	0.956446	Training	0.918	0	0.2	3
113	2-PENTENE, 2,4,4-TRIMETHYL-	0.9	0.98837	0.995424	0.995424	0.956446	Training	0.918	0	0.2	3
114	HEPTANE, 3-METHYLENE-	0.9	0.896375	0.894938	0.894938	0.88021	Training/Validation	0.918	0.047	0.2	3
115	1-DECENE	0.55	0.744141	0.75701	0.75701	0.733718	Training	0.918	0.051	0.187	3
116	1-UNDECENE	0.5	0.687073	0.705112	0.705112	0.678124	Training	0.918	0.052	0.182	3
117	1-OCTADECENE	0.3	0.446878	0.477616	0.477616	0.434573	Training/Validation	0.918	0.056	0.16	3
118	CYCLOPENTENE	1.5	1.54684	1.45447	1.45447	1.49288	Training	0.961	0	0.26	2.4
119	CYCLOHEXENE	1.2	1.19043	1.13351	1.13351	1.13502	Training	0.954	0.063	0.239	2.5
120	trans-2-EICOSENE	0.258	0.395333	0.425718	0.425718	0.379337	Training/Validation	0.918	0.057	0.155	3
121	trans-2-PENTADECENE	0.345	0.521309	0.549418	0.549418	0.511749	Training	0.918	0.055	0.167	3
122	CYCLOHEPTENE	1.1	1.04674	1.00041	1.00041	0.996964	Training	0.949	0.063	0.224	2.571
123	CYCLOOCTENE	1	0.927452	0.891908	0.891908	0.883201	Training/Validation	0.946	0.063	0.212	2.625
124	4-OCTENE, (E)-	0.9	0.896375	0.894938	0.894938	0.88021	Training	0.918	0.047	0.2	3
125	3-OCTENE, (Z)-	0.9	0.896375	0.894938	0.894938	0.88021	Training	0.918	0.047	0.2	3
126	1-NONADECENE	0.3	0.416197	0.445622	0.445622	0.401207	Training/Validation	0.918	0.057	0.157	3
127	1-EICOSENE	0.3	0.395333	0.425718	0.425718	0.379337	Training	0.918	0.057	0.155	3
128	CYCLOHEXENE, 4-ETHENYL-	1	0.975149	0.940794	0.940794	0.930442	Training	0.971	0.068	0.225	2.375
129	CYCLOPENTENE, 3-METHYL-	1.3	1.25263	1.21903	1.21903	1.21859	Training/Validation	0.954	0.023	0.239	2.5
130	CYCLOPENTENE, 4-METHYL-	1.3	1.25263	1.21903	1.21903	1.21859	Training	0.954	0.023	0.239	2.5
131	HEXENE, 2,3-DIMETHYL-	0.9	0.907556	0.927008	0.927008	0.900303	Training	0.918	0.032	0.2	3
132	CYCLOHEXENE, 1-METHYL-4-(1-METHYLETHENYL)-, (R)-	0.7	0.787698	0.75382	0.75382	0.741712	Training/Validation	0.961	0.072	0.204	2.5
133	1,2-BUTADIENE	2	1.84806	1.76621	1.76621	1.81436	Training	0.971	0	0.292	2.5
134	1,3-BUTADIENE	2	1.84806	1.76621	1.76621	1.81436	Training	0.971	0	0.292	2.5
135	1,2-PENTADIENE	1.5	1.54607	1.47567	1.47567	1.50171	Training/Validation	0.961	0	0.26	2.6
136	1,3-PENTADIENE, (Z)-	1.6	1.54607	1.47567	1.47567	1.50171	Training	0.961	0	0.26	2.6
137	1,3-PENTADIENE, (E)-	1.6	1.54607	1.47567	1.47567	1.50171	Training	0.961	0	0.26	2.6
138	2,3-PENTADIENE	1.6	1.54607	1.47567	1.47567	1.50171	Training/Validation	0.961	0	0.26	2.6
139	1,2-BUTADIENE, 3-METHYL	1.6	1.54607	1.47567	1.47567	1.50171	Training	0.961	0	0.26	2.6
140	1,3-CYCLOPENTADIENE	1.7	1.75374	1.62362	1.62362	1.70033	Training	0.994	0	0.287	2
141	CYCLOHEXENE, 3-METHYLENE-6-(1-METHYLETHYL)-	0.8	0.787698	0.75382	0.75382	0.741712	Training/Validation	0.961	0.072	0.204	2.5
142	2,4-HEXADIENE, (E,Z)-	1.3	1.24448	1.21535	1.21535	1.2091	Training	0.954	0.033	0.239	2.667
143	3-METHYL-1,4-PENTADIENE	1.31062	1.33763	1.2859	1.2859	1.29123	Training	0.954	0	0.239	2.667
144	1,5,9-CYCLODODECATRIENE,(E,E,Z)	0.7	0.69977	0.687232	0.687232	0.660986	Training/Validation	0.971	0.063	0.198	2.417
145	1,5-HEXADIENE, 2,5-DIMETHYL-	1	0.943108	0.91371	0.91371	0.902184	Training	0.946	0.059	0.212	2.75
146	1,4-CYCLOHEXADIENE	1.4	1.27736	1.24356	1.24356	1.23928	Training	0.985	0.063	0.259	2.167
147	1,5-CYCLOOCTADIENE	1	0.980627	0.951484	0.951484	0.938552	Training/Validation	0.971	0.063	0.225	2.375
148	(3E)-1,3-PENTADIENE, 2-METHYL-	1.31	1.33763	1.2859	1.2859	1.29123	Training	0.954	0	0.239	2.667
149	1,9-DECADIENE	0.747	0.781875	0.787274	0.787274	0.759945	Training	0.94	0.051	0.196	2.8
150	3-HEXYNE	1.1	1.24448	1.21535	1.21535	1.2091	Training/Validation	0.954	0.033	0.239	2.667
151	2-HEXYNE	1.1	1.24448	1.21535	1.21535	1.2091	Training	0.954	0.033	0.239	2.667
152	1-HEXYNE	1.1	1.24448	1.21535	1.21535	1.2091	Training	0.954	0.033	0.239	2.667
153	1-BUTEN-3-YNE	2.2	2.14618	2.07102	2.07102	2.15439	Training/Validation	1	0	0.333	2
154	BENZENE, 1,1'-(1,2-ETHYNEDIYL)BIS-	0.7	0.722219	0.696938	0.696938	0.717053	Training	0.98	0.084	0.214	1.577
155	1-NONYNE	0.8	0.852952	0.851548	0.851548	0.827696	Training	0.943	0.05	0.203	2.778
156	1-DECYNE	0.7	0.781875	0.787274	0.787274	0.759945	Training/Validation	0.94	0.051	0.196	2.8
157	BENZENE, ETHYL-	1	1.0302	1.00903	1.00903	0.997246	Training	0.991	0.068	0.238	2.125
158	BENZENE, 1,2-DIMETHYL-	0.9	1.0511	1.03255	1.03255	1.01938	Training	0.991	0.057	0.238	2.125
159	BENZENE, 1,4-DIMETHYL-	1.1	1.00708	0.983374	0.983374	0.975679	Training/Validation	0.991	0.08	0.238	2.125
160	BENZENE, PROPYL-	0.88	0.896899	0.868996	0.868996	0.859388	Training	0.985	0.078	0.224	2.222
161	BENZENE, 1-METHYLETHYL-	0.88	0.915067	0.894652	0.894652	0.878704	Training	0.985	0.066	0.224	2.222
162	BENZENE, 1-ETHYL-2-METHYL-	0.9	0.919577	0.901066	0.901066	0.883927	Training/Validation	0.985	0.063	0.224	2.222
163	BENZENE, 1-ETHYL-3-METHYL-	0.9	0.903084	0.877548	0.877548	0.865558	Training	0.985	0.074	0.224	2.222
164	BENZENE, 1-ETHYL-4-METHYL-	0.9	0.896899	0.868996	0.868996	0.859388	Training	0.985	0.078	0.224	2.222
165	BENZENE, 1,2,3-TRIMETHYL-	0.8	0.934055	0.920308	0.920308	0.900626	Training/Validation	0.985	0.054	0.224	2.222
166	BENZENE, 1,2,4-TRIMETHYL-	0.88	0.907611	0.883962	0.883962	0.870358	Training	0.985	0.071	0.224	2.222
167	BENZENE, 1,3,5-TRIMETHYL-	0.88	0.927368	0.911756	0.911756	0.893008	Training	0.985	0.058	0.224	2.222
168	BENZENE, BUTYL-	0.8	0.811111	0.775714	0.775714	0.769353	Training/Validation	0.98	0.083	0.214	2.3
169	BENZENE, (2-METHYLPROPYL)-	0.8	0.821074	0.792818	0.792818	0.78001	Training	0.98	0.075	0.214	2.3
170	BENZENE, (1-METHYLPROPYL)-	0.8	0.826993	0.803508	0.803508	0.787171	Training	0.98	0.07	0.214	2.3
171	BENZENE, 1-METHYL-2-(1-METHYLETHYL)-	0.8	0.836485	0.820612	0.820612	0.799497	Training/Validation	0.98	0.062	0.214	2.3
172	BENZENE, 1-METHYL-3-(1-METHYLETHYL)-	0.8	0.817426	0.786404	0.786404	0.775901	Training	0.98	0.078	0.214	2.3
173	BENZENE, 1,2-DIETHYL-	0.8	0.818653	0.788542	0.788542	0.777255	Training	0.98	0.077	0.214	2.3
174	BENZENE, 1,2,3,4-TETRAMETHYL-	0.8	0.835269	0.818474	0.818474	0.797895	Training/Validation	0.98	0.063	0.214	2.3
175	BENZENE, 1,2,3,5-TETRAMETHYL-	0.8	0.832873	0.814198	0.814198	0.794745	Training	0.98	0.065	0.214	2.3
176	BENZENE, 1-tert-BUTYL-4-ETHYL	0.7	0.698379	0.682956	0.682956	0.658389	Training	0.971	0.065	0.198	2.417
177	BENZENE, PENTAMETHYL-	0.7	0.754422	0.73366	0.73366	0.713737	Training/Validation	0.975	0.068	0.205	2.364
178	BENZENE, 1,3-bis(1-METHYLETHYL)-	0.7	0.688634	0.650886	0.650886	0.640887	Training	0.971	0.08	0.198	2.417
179	BENZENE, 1,4-bis(1-METHYLETHYL)-	0.7	0.697702	0.680818	0.680818	0.657116	Training	0.971	0.066	0.198	2.417
180	BENZENE, 1,2,4-TRIETHYL-	0.7	0.680264	0.62523	0.62523	0.629117	Training/Validation	0.971	0.092	0.198	2.417
181	BENZENE, HEXAMETHYL-	0.7	0.695734	0.674404	0.674404	0.65339	Training	0.971	0.069	0.198	2.417
182	BENZENE, 1,2,3,5-TETRAETHYL	0.6	0.591822	0.488244	0.488244	0.5202	Training	0.964	0.11	0.186	2.5
183	BENZENE, PENTAETHYL	0.5	0.554262	0.402586	0.402586	0.454685	Training/Validation	0.959	0.12	0.178	2.563
184	BENZENE, CYCLOHEXYL-	0.7	0.674895	0.638262	0.638262	0.642006	Training	0.985	0.095	0.205	2.172
185	BIPHENYL	0.6	0.750925	0.749022	0.749022	0.759915	Training	0.994	0.095	0.223	1.674
186	1,1':4', 1''-TERPHENYL	0.5	0.530448	0.498988	0.498988	0.523375	Training/Validation	0.989	0.097	0.198	1.621
187	1,1':3', 1''-TERPHENYL	0.5	0.521502	0.488298	0.488298	0.516942	Training	0.989	0.102	0.198	1.621
188	BENZENE, 1,1'-ETHYLIDENEBIS-	0.6	0.632671	0.61783	0.61783	0.619293	Training	1	0.091	0.208	1.862
189	BENZENE, (PHENYLETHYL)-	0.6	0.648124	0.632796	0.632796	0.629237	Training/Validation	1	0.084	0.208	1.862
190	BENZENE, 1,1',1''-METHYLIDYNETRIS-	0.5	0.475173	0.420074	0.420074	0.457303	Training	0.995	0.114	0.194	1.693
191	BENZENE, PENTYL-	0.8	0.747285	0.716556	0.716556	0.703401	Training	0.975	0.076	0.205	2.364
192	BENZENE, HEXYL-	0.7	0.693176	0.665852	0.665852	0.648639	Training/Validation	0.971	0.073	0.198	2.417
193	BENZENE, OCTYL-	0.7	0.595404	0.573764	0.573764	0.550336	Training	0.964	0.07	0.186	2.5
194	BENZENE, NONYL-	0.6	0.564089	0.544788	0.544788	0.519102	Training	0.961	0.069	0.182	2.533
195	BENZENE, TRIDECYL-	0.5	0.446901	0.431948	0.431948	0.399414	Training/Validation	0.953	0.068	0.168	2.632
196	BENZENE, DODECYL-	0.6	0.473419	0.457846	0.457846	0.426903	Training	0.954	0.068	0.171	2.611
197	2-ETHYL-1,3-DIMETHYL BENZENE	0.8	0.840245	0.827026	0.827026	0.804411	Training	0.98	0.059	0.214	2.3
198	BENZENE, 2-ETHYL-1,4-DIMETHYL-	0.8	0.812399	0.777852	0.777852	0.770634	Training/Validation	0.98	0.082	0.214	2.3
199	BENZENE, 1-ETHYL-2,3-DIMETHYL-	0.8	0.831688	0.81206	0.81206	0.793196	Training	0.98	0.066	0.214	2.3
200	BENZENE, 1,1'-(1,1,2,2-TETRAMETHYL-1,2-ETHANEDIYL)bis-	0.5	0.49423	0.460502	0.460502	0.45171	Training	0.993	0.085	0.187	2.114
201	BENZENE, (1-METHYLENEPROPYL)-	0.9	0.863448	0.847628	0.847628	0.832103	Training/Validation	0.994	0.07	0.223	2.1
202	BENZENE, (1-METHYL-1-PROPENYL)-,(E)-	0.9	0.863448	0.847628	0.847628	0.832103	Training	0.994	0.07	0.223	2.1
203	BENZENE, (1-METHYL-1-PROPENYL)-, (Z)	0.9	0.863448	0.847628	0.847628	0.832103	Training	0.994	0.07	0.223	2.1
204	BENZENE, 1-METHYL-2-PROPYL-	0.8	0.812399	0.777852	0.777852	0.770634	Training/Validation	0.98	0.082	0.214	2.3
205	BENZENE, 1-METHYL-3-PROPYL-	0.8	0.814938	0.782128	0.782128	0.773238	Training	0.98	0.08	0.214	2.3
206	BENZENE, 1-METHYL-4-PROPYLBENZENE	0.8	0.808497	0.771438	0.771438	0.766835	Training	0.98	0.085	0.214	2.3
207	BENZENE,1,1',1''-(1-ETHANYL-2-YLIDENE)tris-	0.5	0.445918	0.398958	0.398958	0.424925	Training/Validation	0.998	0.106	0.19	1.757
208	BENZENE, 1,1',1'',1'''-METHANETETRAYLTETRAKIS-	0.4	0.416493	0.240356	0.240356	0.317979	Training	0.991	0.134	0.18	1.65
209	BENZENE, 1,1',1'',1'''-(1,2-ETHANEDIYLIDENE)TETRAKIS-	0.4	0.368479	0.24031	0.24031	0.300447	Training	0.995	0.124	0.178	1.701
210	BENZENE, 1-ETHYL-4-(2 PHENYLETHYL)-	0.5	0.554358	0.52975	0.52975	0.522857	Training/Validation	0.998	0.085	0.196	2.004
211	BENZENE, 1,2-DIMETHYL-3-PROPYL-	0.886	0.742654	0.705866	0.705866	0.697427	Training	0.975	0.081	0.205	2.364
212	BENZENE, 1,2,3-TRIMETHYL-4-ETHYL-	0.73	0.752643	0.729384	0.729384	0.71106	Training	0.975	0.07	0.205	2.364
213	BENZENE, 1,2,4-TRIMETHYL-5-ETHYL-	0.73	0.741701	0.703728	0.703728	0.696275	Training/Validation	0.975	0.082	0.205	2.364
214	BENZENE, ETHENYL-	1.1	1.10024	1.08637	1.08637	1.08011	Training	1	0.068	0.25	1.875
215	BENZENE, 1-ETHENYL-2-METHYL-	1	0.979858	0.96449	0.96449	0.951671	Training	0.998	0.063	0.235	2
216	BENZENE, 1-ETHENYL-2-ETHYL-	0.854	0.850418	0.832662	0.832662	0.820474	Training/Validation	0.994	0.077	0.223	2.1
217	BENZENE, 1-ETHENYL-3-ETHYL-	0.854	0.839201	0.819834	0.819834	0.81118	Training	0.994	0.083	0.223	2.1
218	BENZENE, 1-ETHENYL-4-ETHYL-	0.854	0.850418	0.832662	0.832662	0.820474	Training	0.994	0.077	0.223	2.1
219	BENZENE, ETHYNYL-	1.2	1.19925	1.17541	1.17541	1.18952	Training/Validation	0.985	0.068	0.259	1.625
220	BENZENE, 1-ETHENYL-4-(2-METHYLPROPYL)	0.7	0.707422	0.680738	0.680738	0.667744	Training	0.985	0.079	0.205	2.25
221	BENZENE, 1-PROPENYL-,(Z)-	1	0.945461	0.93242	0.93242	0.922673	Training	0.998	0.078	0.235	2
222	BENZENE, 1-PROPENYL-,(E)-	1	0.945461	0.93242	0.93242	0.922673	Training/Validation	0.998	0.078	0.235	2
223	BENZENE, 1-ETHENYL-4-(1-METHYLETHENYL)-	0.8	0.819545	0.806326	0.806326	0.791842	Training	0.999	0.071	0.221	2
224	NAPHTHALENE, 1-METHYL-	0.8	0.789918	0.790612	0.790612	0.795889	Training	0.998	0.094	0.227	1.736
225	NAPHTHALENE, 2-METHYL-	0.8	0.772949	0.775646	0.775646	0.784879	Training/Validation	0.998	0.101	0.227	1.736
226	NAPHTHALENE, 1,2,3,4-TETRAHYDRO-	0.8	0.800112	0.784532	0.784532	0.785756	Training	0.994	0.095	0.223	2.009
227	NAPHTHALENE, 2,6-DIMETHYL-	0.7	0.693435	0.682948	0.682948	0.695076	Training	1	0.106	0.218	1.84
228	NAPHTHALENE, 1-PHENYL-	0.6	0.572174	0.538634	0.538634	0.577245	Training/Validation	0.985	0.112	0.205	1.575
229	NAPHTHALENE, 1-NONYL-	0.31	0.458202	0.407392	0.407392	0.403075	Training	0.982	0.089	0.179	2.265
230	NAPHTHALENE, 1-DECYL-	0.304	0.431245	0.379246	0.379246	0.371667	Training	0.98	0.087	0.175	2.302
231	NAPHTHALENE, 1-BUTYL-	0.6	0.591363	0.554216	0.554216	0.569744	Training/Validation	0.997	0.107	0.203	2.005
232	NAPHTHALENE, 1-HEXYL-	0.5	0.535116	0.49383	0.49383	0.496916	Training	0.991	0.095	0.192	2.128
233	NAPHTHALENE, 2,7-DIMETHYL-	0.7	0.694982	0.685086	0.685086	0.696347	Training	1	0.105	0.218	1.84
234	NAPHTHALENE, 1-HEXYL-1,2,3,4-TETRAHYDRO-	0.5	0.521237	0.45545	0.45545	0.462039	Training/Validation	0.971	0.095	0.182	2.378
235	FLUORANTHENE	0.6	0.619591	0.502632	0.502632	0.585978	Training	0.961	0.135	0.204	1.401
236	NAPHTHALENE, 1-PROPYL-	0.7	0.633909	0.605946	0.605946	0.623227	Training	0.999	0.11	0.21	1.929
237	NAPHTHALENE, 2-ETHYL	0.7	0.700023	0.6915	0.6915	0.700248	Training/Validation	1	0.102	0.218	1.84
238	1H-INDENE, 1,2,3-TRIMETHYL-	0.7	0.686107	0.664864	0.664864	0.669286	Training	0.996	0.098	0.212	2.006
239	BENZENE, 1,1',1''-(1-ETHENYL-2-YLIDENE)TRIS-	0.4	0.466357	0.420492	0.420492	0.452798	Training	0.991	0.106	0.192	1.658
240	BENZENE, 1,1',1'',1'''-(1,2-ETHENEDIYLIDENE)TETRAKIS-	0.3	0.382447	0.25433	0.25433	0.31958	Training/Validation	0.988	0.124	0.179	1.625
241	BENZENE, 1,1'-(1,2-ETHENEDIYL)BIS-, (Z)-	0.7	0.680522	0.66448	0.66448	0.668851	Training	0.996	0.084	0.212	1.72
242	BENZENE, 1,3-DIMETHOXY-5-(2-PHENYLETHENYL)-,(E)-	0.556	0.533798	0.555566	0.555566	0.547961	Training	1.264	0.104	0.248	2.095
243	9H-FLUORENE	0.7	0.668919	0.652354	0.652354	0.686893	Training/Validation	0.988	0.116	0.218	1.557
244	1H-INDENE	1	0.994481	0.987962	0.987962	0.989757	Training	0.998	0.078	0.244	1.679
245	ANTHRACENE	0.6	0.648827	0.626332	0.626332	0.667022	Training	0.98	0.114	0.214	1.516
246	PHENANTHRENE	0.7	0.647478	0.622056	0.622056	0.664376	Training/Validation	0.98	0.116	0.214	1.516
247	CHRYSENE	0.5	0.53689	0.462316	0.462316	0.52643	Training	0.971	0.121	0.198	1.465
248	PYRENE	0.6	0.612155	0.509046	0.509046	0.589117	Training	0.961	0.132	0.204	1.401
249	ACENAPHTHYLENE, 1,2-DIHYDRO-	0.8	0.712836	0.71167	0.71167	0.733887	Training/Validation	0.994	0.109	0.223	1.604
250	ACENAPHTHALENE	0.8	0.758172	0.75392	0.75392	0.794302	Training	0.971	0.109	0.225	1.439
251	1H-INDENE, 2,3-DIHYDRO-	1	0.931418	0.92182	0.92182	0.914825	Training	0.998	0.078	0.235	1.9
252	1,4-CYCLOHEXADIENE, 1-METHYL-4-(1-METHYLETHYL)-	0.8	0.787698	0.75382	0.75382	0.741712	Training/Validation	0.961	0.072	0.204	2.5
253	BENZ(a)ANTHRACENE	0.5	0.53689	0.462316	0.462316	0.52643	Training	0.971	0.121	0.198	1.465
254	NAPHTHACENE	0.5	0.535097	0.46873	0.46873	0.529751	Training	0.971	0.118	0.198	1.465
255	(1-METHYLPROPYL)CYCLOHEXANE	0.744	0.741169	0.705788	0.705788	0.704576	Training/Validation	0.918	0.07	0.187	2.9
256	[1R-(1 alpha,4 abeta,4 balpha,7 alpha,10 aalpha)]-7ETHENYL-1,2,3,4,4a,4b,5,6,7,8,10,10a-DODECAHYDRO-1,4a,7-TRIMETHYL-1-PHENANTHRENECARBOXYLIC ACID	0.414	0.395007	0.327856	0.327856	0.338004	Training	1.169	0.106	0.205	2.472
257	3-CYCLOHEXENE-1-CARBOXALDEHYDE	1.1	1.17488	1.19604	1.19604	1.1471	Training	1.233	0.068	0.296	2.398
258	PENTANAL	1.5	1.48096	1.45048	1.45048	1.42527	Training/Validation	1.198	0.033	0.3	3.145
259	HEPTANAL	1.1	1.07112	1.07347	1.07347	1.03807	Training	1.143	0.047	0.256	3.103
260	HEXANAL	1.3	1.24602	1.23134	1.23134	1.20041	Training	1.167	0.043	0.275	3.12
261	NONANAL	0.8	0.838208	0.864346	0.864346	0.821853	Training/Validation	1.108	0.051	0.23	3.08
262	HEXANAL, 2-METHYL-	1.1	1.07112	1.07347	1.07347	1.03807	Training	1.143	0.047	0.256	3.103
263	HEXANAL, 3-METHYL-	1.1	1.08172	1.10554	1.10554	1.06532	Training	1.143	0.032	0.256	3.103
264	2-PENTENAL, 2-METHYL-	1.4	1.36516	1.38679	1.38679	1.36009	Training/Validation	1.221	0.022	0.299	2.792
265	DECANAL	0.8	0.762415	0.79604	0.79604	0.750777	Training	1.094	0.052	0.221	3.072
266	1-DODECANAL	0.6	0.633973	0.677584	0.677584	0.627761	Training	1.073	0.054	0.206	3.06
267	TRIDECANAL	0.6	0.584374	0.633036	0.633036	0.580517	Training/Validation	1.064	0.054	0.2	3.056
268	2-PROPENAL	2.8	2.74624	2.78437	2.78437	2.71339	Training	1.406	0	0.469	2.595
269	2-PROPENAL, 2-METHYL-	2.1	2.07059	2.07431	2.07431	2.08361	Training	1.322	0	0.382	2.692
270	BENZENEACETALDEHYDE, alpha-METHYL-	1	1.01151	1.05797	1.05797	1.00963	Training/Validation	1.234	0.07	0.286	2.091
271	BENZALDEHYDE, 2-METHYL-	1.1	1.18258	1.23789	1.23789	1.18931	Training	1.264	0.063	0.309	1.978
272	BENZALDEHYDE, 4-METHYL-	1.22	1.14609	1.20582	1.20582	1.14879	Training	1.264	0.078	0.309	1.978
273	BENZALDEHYDE	1.4	1.40264	1.46513	1.46513	1.40535	Training/Validation	1.296	0.068	0.34	1.835
274	1,4-BENZENEDICARBOXALDEHYDE	1.2	1.29822	1.36516	1.36516	1.30471	Training	1.406	0.077	0.351	1.838
275	BENZALDEHYDE, 3-METHYL-	1.1	1.15675	1.21438	1.21438	1.15907	Training	1.264	0.074	0.309	1.978
276	OCTANAL, 2-METHYL-	0.851	0.838453	0.877174	0.877174	0.830363	Training/Validation	1.108	0.045	0.23	3.08
277	1,3,5-TRIOXANE, 2,4,6-TRIMETHYL-	1.3	1.30718	1.26548	1.26548	1.26799	Training	1.379	0.058	0.314	3.547
278	2-BUTANONE	1.8	1.84191	1.80216	1.80216	1.80225	Training	1.239	0	0.335	3.181
279	3-PENTANONE	1.5	1.54698	1.52103	1.52103	1.51247	Training/Validation	1.198	0	0.3	3.145
280	2-PENTANONE, 4-METHYL-	1.2	1.33145	1.32328	1.32328	1.30141	Training	1.167	0	0.275	3.12
281	5-HEXEN-2-ONE	1.36	1.338	1.33976	1.33976	1.30209	Training	1.221	0.044	0.299	2.792
282	3-HEPTANONE	1.1	1.07112	1.07347	1.07347	1.03807	Training/Validation	1.143	0.047	0.256	3.103
283	4-HEPTANONE	1.1	1.08172	1.10554	1.10554	1.06532	Training	1.143	0.032	0.256	3.103
284	3-HEXANONE	1.3	1.27068	1.27624	1.27624	1.24479	Training	1.167	0.022	0.275	3.12
285	2-PENTANONE	1.5	1.54698	1.52103	1.52103	1.51247	Training/Validation	1.198	0	0.3	3.145
286	2-HEXANONE	1.2	1.2454	1.2292	1.2292	1.1985	Training	1.167	0.044	0.275	3.12
287	2-HEPTANONE	1.1	1.07277	1.08202	1.08202	1.04495	Training	1.143	0.043	0.256	3.103
288	2-HEXANONE, 5-METHYL-	1	1.06843	1.04781	1.04781	1.0189	Training/Validation	1.143	0.059	0.256	3.103
289	4-HEPTANONE, 2,6-DIMETHYL-	0.8	0.848336	0.907106	0.907106	0.852544	Training	1.108	0.031	0.23	3.08
290	2-PYRROLIDINONE	1.9	2.00836	2.00456	2.00456	1.99073	Training	1.573	0.023	0.425	2.562
291	3-HEPTANONE, 6-METHYL-	0.954	0.945254	0.952842	0.952842	0.916157	Training/Validation	1.124	0.053	0.242	3.09
292	5-NONANONE	0.8	0.842184	0.832276	0.832276	0.802867	Training	1.108	0.066	0.23	3.08
293	9,10-ANTHRACENEDIONE	0.7	0.681451	0.73725	0.73725	0.708903	Training	1.281	0.12	0.279	1.499
294	2,4-PENTANEDIONE	1.7	1.74437	1.72284	1.72284	1.74359	Training/Validation	1.4	0	0.358	2.904
295	2-CYCLOHEXEN-1-ONE, 3,5,5-TRIMETHYL-	0.8	0.910039	0.944478	0.944478	0.897493	Training	1.175	0.053	0.256	2.53
296	CYCLOPENTANONE	1.5	1.57702	1.61347	1.61347	1.59336	Training	1.264	0.023	0.332	2.555
297	CYCLOHEXANONE	1.1	1.2881	1.28389	1.28389	1.23973	Training/Validation	1.221	0.062	0.299	2.628
298	2-OCTANONE	1.00004	0.946303	0.969946	0.969946	0.928359	Training	1.124	0.045	0.242	3.09
299	ETHANONE, 1-PHENYL-	1.1	1.17596	1.23148	1.23148	1.18077	Training	1.264	0.066	0.309	1.978
300	2-OXEPANONE	1.4	1.35681	1.33016	1.33016	1.2954	Training/Validation	1.352	0.063	0.324	2.878
301	2(3H)-FURANONE, DIHYDRO-5-METHYL-	1.7	1.63565	1.61951	1.61951	1.58239	Training	1.4	0.046	0.358	2.857
302	2-METHYL, 3-PENTANONE-	1.3	1.33145	1.32328	1.32328	1.30141	Training	1.167	0	0.275	3.12
303	(1,1'-BICYCLOHEXYL)-2-ONE	0.7	0.651839	0.613976	0.613976	0.597253	Training/Validation	1.121	0.095	0.222	2.569
304	2,5-CYCLOHEXADIENE-1,4-DIONE	1.7	1.70287	1.81907	1.81907	1.72134	Training	1.459	0.08	0.407	1.789
305	1-PROPANOL	2	1.94587	1.88964	1.88964	1.89085	Training	1.189	0	0.332	3.471
306	2-BUTANOL	1.7	1.62329	1.58067	1.58067	1.57347	Training/Validation	1.159	0	0.297	3.352
307	1-PENTANOL	1.2	1.31285	1.29525	1.29525	1.26993	Training	1.135	0.033	0.272	3.28
308	2-PENTANOL	1.48	1.38526	1.3658	1.3658	1.34416	Training	1.135	0	0.272	3.28
309	1-BUTANOL, 2-METHYL-	1.4	1.38526	1.3658	1.3658	1.34416	Training/Validation	1.135	0	0.272	3.28
310	1-HEXANOL	1.2	1.124	1.12266	1.12266	1.09204	Training	1.116	0.043	0.254	3.233
311	1-PENTANOL, 2-METHYL-	1.1	1.15065	1.16756	1.16756	1.13018	Training	1.116	0.022	0.254	3.233
312	1-PENTANOL, 3-METHYL-	1.2	1.15065	1.16756	1.16756	1.13018	Training/Validation	1.116	0.022	0.254	3.233
313	3-PENTANOL, 3-METHYL-	1.2	1.21405	1.21459	1.21459	1.17933	Training	1.116	0	0.254	3.233
314	1-HEXANOL, 2-ETHYL-	0.88	0.870602	0.894648	0.894648	0.85572	Training	1.086	0.05	0.228	3.174
315	1-HEXANOL, 2-METHYL-	1	0.987889	1.00062	1.00062	0.965519	Training/Validation	1.099	0.047	0.24	3.199
316	2-BUTANOL, 3-METHYL-	1.48	1.38526	1.3658	1.3658	1.34416	Training	1.135	0	0.272	3.28
317	1-HEPTANOL	1	0.987889	1.00062	1.00062	0.965519	Training	1.099	0.047	0.24	3.199
318	2-HEPTANOL	1.16	0.989559	1.00917	1.00917	0.971501	Training/Validation	1.099	0.043	0.24	3.199
319	1-HEXANOL, 5-METHYL-	1	0.989559	1.00917	1.00917	0.971501	Training	1.099	0.043	0.24	3.199
320	1-OCTANOL	0.9	0.870602	0.894648	0.894648	0.85572	Training	1.086	0.05	0.228	3.174
321	2-OCTANOL	1.03	0.87135	0.905338	0.905338	0.862458	Training/Validation	1.086	0.045	0.228	3.174
322	1-NONANOL	0.8	0.786404	0.819874	0.819874	0.777202	Training	1.075	0.051	0.219	3.154
323	2-NONANOL	0.903	0.786298	0.830564	0.830564	0.783431	Training	1.075	0.046	0.219	3.154
324	1-DECANOL	0.7	0.713201	0.753744	0.753744	0.707901	Training/Validation	1.065	0.052	0.211	3.138
325	1-UNDECANOL	0.7	0.65084	0.696258	0.696258	0.647866	Training	1.056	0.053	0.204	3.126
326	1-NONANOL, 8-METHYL-	0.77	0.712349	0.762296	0.762296	0.712471	Training	1.065	0.048	0.211	3.138
327	1-DODECANOL	0.6	0.596829	0.645366	0.645366	0.594866	Training/Validation	1.049	0.054	0.198	3.115
328	1-TRIDECANOL	0.6	0.554172	0.606776	0.606776	0.553651	Training	1.042	0.054	0.193	3.106
329	1-TETRADECANOL	0.5	0.521961	0.574374	0.574374	0.52043	Training	1.036	0.055	0.189	3.098
330	1-PENTADECANOL	0.5	0.487516	0.54259	0.54259	0.48646	Training/Validation	1.031	0.055	0.185	3.092
331	1-HEPTADECANOL	0.4	0.420852	0.47699	0.47699	0.417818	Training	1.021	0.056	0.177	3.081
332	1-OCTADECANOL	0.4	0.397522	0.451394	0.451394	0.39204	Training	1.017	0.057	0.174	3.076
333	1-EICOSANOL	0.4	0.358023	0.413016	0.413016	0.350939	Training/Validation	1.01	0.057	0.169	3.069
334	CYCLOHEXANOL, 1-METHYL-	1	1.01531	1.02181	1.02181	0.979226	Training	1.143	0.055	0.256	2.777
335	CYCLOHEXANOL, 1-METHYL-4-(1-METHYLETHENYL)	0.785	0.759022	0.75708	0.75708	0.717381	Training	1.124	0.071	0.231	2.639
336	1-NONANOL, 2-BUTYL-	0.614	0.564639	0.583258	0.583258	0.544624	Training/Validation	1.042	0.065	0.193	3.106
337	1-UNDECANOL, 2-METHYL-	0.648	0.594103	0.658194	0.658194	0.60079	Training	1.049	0.048	0.198	3.115
338	2-FURANMETHANOL, TETRAHYDRO-	1.5	1.46754	1.44895	1.44895	1.4224	Training	1.333	0.037	0.326	2.976
339	BENZENEMETHANOL, alpha,alpha-DIMETHYL-	1	0.933742	0.97807	0.97807	0.932836	Training/Validation	1.207	0.062	0.271	2.143
340	PHENOL, 2,3-DIMETHYL-	1.1	1.07921	1.13233	1.13233	1.09154	Training	1.236	0.054	0.291	2.033
341	PHENOL, 2,4-DIMETHYL	1.1	1.04637	1.09598	1.09598	1.04617	Training	1.236	0.071	0.291	2.033
342	PHENOL, 2,5-DIMETHYL-	1.1	1.04637	1.09598	1.09598	1.04617	Training/Validation	1.236	0.071	0.291	2.033
343	PHENOL, 3,4-DIMETHYL-	1.1	1.04637	1.09598	1.09598	1.04617	Training	1.236	0.071	0.291	2.033
344	PHENOL, 3,5-DIMETHYL-	1.1	1.07171	1.12377	1.12377	1.08021	Training	1.236	0.058	0.291	2.033
345	BENZENEMETHANOL	1.3	1.23591	1.29359	1.29359	1.24003	Training/Validation	1.272	0.068	0.318	1.89
346	PHENOL	1.5	1.5338	1.58133	1.58133	1.52748	Training	1.314	0.062	0.355	1.696
347	PHENOL, 2-METHYL-	1.4	1.26339	1.31711	1.31711	1.2739	Training	1.272	0.057	0.318	1.89
348	PHENOL, 4-METHYL-	1.1	1.2009	1.26793	1.26793	1.20663	Training/Validation	1.272	0.08	0.318	1.89
349	PHENOL, 2-ETHYL-	1.1	1.06233	1.11308	1.11308	1.06662	Training	1.236	0.063	0.291	2.033
350	PHENOL, 4-ETHYL-	1.1	1.03069	1.08101	1.08101	1.02948	Training	1.236	0.078	0.291	2.033
351	PHENOL, 4-(1,1-DIMETHYLETHYL)-	0.8	0.826556	0.861076	0.861076	0.816033	Training/Validation	1.183	0.066	0.255	2.23
352	PHENOL, 4,4'-(1-METHYLETHYLIDENE)bis-	0.6	0.546821	0.582668	0.582668	0.567257	Training	1.269	0.088	0.251	1.828
353	PHENOL, NONYL-	0.5	0.535592	0.537046	0.537046	0.497441	Training	1.106	0.074	0.208	2.489
354	ETHANOL, 2,2'-(1,2-ETHANEDIYLBIS(OXY))BIS-	0.9	1.18559	1.15724	1.15724	1.16486	Training/Validation	1.384	0.051	0.302	3.593
355	ETHANOL, 2,2'-(OXYBIS(2,1-ETHANEDIYLOXY))BIS-	1	0.943251	0.925	0.925	0.944532	Training	1.384	0.054	0.279	3.622
356	1,3-PROPANEDIOL, 2,2-DIMETHYL-	1.4	1.40538	1.38321	1.38321	1.37707	Training	1.267	0	0.298	3.16
357	2-BUTYNE-1,4-DIOL	1.88	1.91463	1.95613	1.95613	1.9308	Training/Validation	1.459	0.033	0.407	2.134
358	PROPANOL,((1-METHYL-1,2-ETHANEDIYL)bis(oxy))bis-	0.9	0.842852	0.819328	0.819328	0.824244	Training	1.318	0.062	0.261	3.398
359	2,4-PENTANEDIOL, 2-METHYL-	1.3	1.23509	1.22624	1.22624	1.20947	Training	1.241	0	0.278	3.132
360	1,2,3-BUTANETRIOL	1.61	1.60028	1.56925	1.56925	1.5856	Training/Validation	1.383	0	0.338	3.055
361	1,2,4-BUTANETRIOL	1.64	1.54594	1.52221	1.52221	1.51117	Training	1.383	0.022	0.338	3.055
362	1,3-PENTANEDIOL, 2-METHYL	1.14	1.18411	1.19417	1.19417	1.16817	Training	1.241	0.015	0.278	3.132
363	1,2-BENZENEDIOL	1.6	1.62023	1.60264	1.60264	1.57174	Training/Validation	1.449	0.057	0.381	1.561
364	1,3-PROPANEDIOL, 2,2-BIS(HYDROXYMETHYL)-	1.6	1.36955	1.33899	1.33899	1.36738	Training	1.41	0	0.321	2.92
365	1,3-PROPANEDIOL, 2-ETHYL-2-(HYDROXYMETHYL)-	1.3	1.23922	1.21932	1.21932	1.22278	Training	1.325	0	0.293	3.031
366	1,2,3-BENZENETRIOL	1.7	1.65787	1.55809	1.55809	1.55898	Training/Validation	1.522	0.054	0.39	1.428
367	DECANOIC ACID	0.8	0.772947	0.80463	0.80463	0.764776	Training	1.198	0.049	0.24	3.008
368	BUTANOIC ACID, 2-METHYL-, (+ -)	1.6	1.55664	1.5324	1.5324	1.54163	Training	1.333	0	0.326	3.017
369	PENTANOIC ACID	1.6	1.46815	1.43833	1.43833	1.40975	Training/Validation	1.333	0.044	0.326	3.017
370	NONANOIC ACID	0.9	0.860692	0.883438	0.883438	0.846684	Training	1.217	0.048	0.251	3.009
371	PROPANOIC ACID, 2-METHYL-	2	1.83867	1.81142	1.81142	1.824	Training	1.379	0	0.362	3.021
372	HEXANOIC ACID	1.3	1.26053	1.24721	1.24721	1.21894	Training/Validation	1.295	0.043	0.3	3.014
373	HEXANOIC ACID, 2-METHYL-	1.13	1.09481	1.0935	1.0935	1.06291	Training	1.265	0.046	0.28	3.012
374	OCTANOIC ACID	1	0.96571	0.979198	0.979198	0.945371	Training	1.239	0.046	0.264	3.011
375	UNDECANOIC ACID	0.7	0.691434	0.730684	0.730684	0.687941	Training/Validation	1.182	0.05	0.23	3.008
376	DODECANOIC ACID	0.6	0.630364	0.674804	0.674804	0.629398	Training	1.167	0.051	0.222	3.007
377	TETRADECANOIC ACID	0.5	0.531696	0.584752	0.584752	0.534196	Training	1.143	0.052	0.209	3.006
378	2-BUTENOIC ACID, (Z)-	2.3	2.06463	2.06643	2.06643	2.10085	Training/Validation	1.459	0	0.407	2.509
379	2-BUTENOIC ACID, (E)-	2.2	2.06463	2.06643	2.06643	2.10085	Training	1.459	0	0.407	2.509
380	OCTADECANOIC ACID	0.4	0.402204	0.461854	0.461854	0.403927	Training	1.108	0.054	0.191	3.005
381	9-OCTADECENOIC ACID(Z)-	0.4	0.406077	0.460346	0.460346	0.403394	Training/Validation	1.125	0.054	0.195	2.893
382	9,12-OCTADECADIENOIC ACID(Z,Z)-	0.4	0.419824	0.468896	0.468896	0.414108	Training	1.142	0.054	0.2	2.782
383	BENZOIC ACID	1.4	1.45187	1.4836	1.4836	1.43468	Training	1.429	0.066	0.366	1.701
384	BENZOIC ACID, 2-METHYL-	1.2	1.21257	1.25579	1.25579	1.22072	Training/Validation	1.392	0.062	0.334	1.871
385	BENZOIC ACID, 2-HYDROXY-	1.5	1.47957	1.44626	1.44626	1.42386	Training	1.505	0.062	0.376	1.571
386	1,2-BENZENEDICARBOXYLIC ACID	1.3	1.22866	1.25918	1.25918	1.21065	Training	1.53	0.088	0.367	1.584
387	1,3-BENZENEDICARBOXYLIC ACID	1.3	1.27331	1.27629	1.27629	1.23888	Training/Validation	1.53	0.08	0.367	1.584
388	PROPANOIC ACID, ANHYDRIDE	1.48	1.43463	1.39113	1.39113	1.37529	Training	1.433	0.044	0.337	3.173
389	BUTANOIC ACID, ANHYDRIDE	1.09	1.0893	1.06685	1.06685	1.05328	Training	1.362	0.046	0.293	3.125
390	5-ISOBENZOFURANCARBOXYLIC ACID, 1,3-DIHYDRO-1,3-DIOXO-	1.3	1.15494	1.22517	1.22517	1.16574	Training/Validation	1.496	0.096	0.359	1.62
391	FORMIC ACID, PENTYL ESTER	1.3	1.31287	1.27555	1.27555	1.26086	Training	1.295	0.047	0.3	3.362
392	FORMIC ACID, DECYL ESTER	0.7	0.714296	0.742166	0.742166	0.709108	Training	1.182	0.054	0.23	3.197
393	ACETIC ACID, 2-METHYLPROPYL ESTER	1.3	1.29823	1.24989	1.24989	1.23855	Training/Validation	1.295	0.059	0.3	3.362
394	1-BUTANOL, 3-METHYL-, ACETATE	1	1.14983	1.1422	1.1422	1.12092	Training	1.265	0.038	0.28	3.31
395	ACETIC ACID, 2-PROPENYL ESTER	1.7	1.68469	1.64541	1.64541	1.61401	Training	1.4	0.044	0.358	3.061
396	ACETIC ACID, 1-METHYLETHYL ESTER	1.76	1.61499	1.5766	1.5766	1.58336	Training/Validation	1.333	0	0.326	3.434
397	PROPANOIC ACID, PROPYL ESTER	1.3	1.31287	1.27555	1.27555	1.26086	Training	1.295	0.047	0.3	3.362
398	BUTANOIC ACID, PROPYL ESTER	1.1	1.13646	1.11226	1.11226	1.09506	Training	1.265	0.052	0.28	3.31
399	PROPANOIC ACID, ETHENYL ESTER	1.7	1.72263	1.69245	1.69245	1.67841	Training/Validation	1.4	0.022	0.358	3.061
400	BUTANOIC ACID, METHYL ESTER	1.6	1.56936	1.52956	1.52956	1.52172	Training	1.333	0.022	0.326	3.434
401	BUTANOIC ACID, ETHYL ESTER	1.3	1.33276	1.30762	1.30762	1.29205	Training	1.295	0.032	0.3	3.362
402	PROPANOIC ACID, 2-METHYL-, PROPYL ESTER	1.1	1.14152	1.12509	1.12509	1.10575	Training/Validation	1.265	0.046	0.28	3.31
403	ACRYLIC ACID, ETHYL ESTER	1.7	1.72263	1.69245	1.69245	1.67841	Training	1.4	0.022	0.358	3.061
404	2-PROPENOIC ACID, PROPYL ESTER	1.4	1.41571	1.38228	1.38228	1.35589	Training	1.352	0.047	0.324	3.047
405	NONANOIC ACID, BUTYL ESTER	0.6	0.605603	0.640008	0.640008	0.602922	Training/Validation	1.155	0.057	0.216	3.167
406	PENTANOIC ACID, BUTYL ESTER	0.9	0.889982	0.878098	0.878098	0.859248	Training	1.217	0.062	0.251	3.241
407	BUTANOIC ACID, 3-METHYL-, ETHYL ESTER	1.1	1.15649	1.15289	1.15289	1.13097	Training	1.265	0.033	0.28	3.31
408	2-PROPENOIC ACID, 2-METHYL-, PROPYL ESTER	1.2	1.22005	1.20221	1.20221	1.17641	Training/Validation	1.313	0.046	0.299	3.038
409	1,2-BENZENEDICARBOXYLIC ACID, BIS(2-ETHYLHEXYL) ESTER	0.28	0.333995	0.27158	0.27158	0.282615	Training	1.234	0.088	0.204	2.734
410	1,2-BENZENEDICARBOXYLIC ACID, DIISOOCTYL ESTER	0.3	0.326857	0.301512	0.301512	0.293746	Training	1.234	0.074	0.204	2.734
411	1,2-BENZENEDICARBOXYLIC ACID, HEPTYL, NONYL ESTER	0.34466	0.328893	0.29296	0.29296	0.29028	Training/Validation	1.234	0.078	0.204	2.734
412	ACETIC ACID, PENTYL ESTER	1.1	1.14244	1.12723	1.12723	1.10758	Training	1.265	0.045	0.28	3.31
413	ACETIC ACID, 2-ETHYLHEXYL ESTER	0.76	0.802437	0.77761	0.77761	0.764965	Training	1.198	0.072	0.24	3.217
414	ACETIC ACID, PHENYLMETHYL ESTER	1	1.03619	1.07655	1.07655	1.03503	Training/Validation	1.357	0.078	0.309	2.278
415	PROPANOIC ACID, 2-METHYL-, 2-METHYLPROPYL ESTER	0.96	1.00385	1.00473	1.00473	0.980727	Training	1.239	0.047	0.264	3.272
416	9-OCTADECENOIC ACID(Z)-, METHYL ESTER	0.4	0.387335	0.446902	0.446902	0.39002	Training	1.117	0.054	0.191	3.011
417	ACETIC ACID, HEXYL ESTER	1	1.00451	1.00686	1.00686	0.982419	Training/Validation	1.239	0.046	0.264	3.272
418	BENZOIC ACID, PHENYLMETHYL ESTER	0.69	0.699087	0.744162	0.744162	0.718138	Training	1.296	0.083	0.27	1.908
419	ACETIC ACID, OCTYL ESTER	0.8	0.799782	0.826784	0.826784	0.794114	Training	1.198	0.049	0.24	3.217
420	ACETIC ACID, DECYL ESTER	0.7	0.649585	0.693248	0.693248	0.653455	Training/Validation	1.167	0.051	0.222	3.181
421	1,2-BENZENEDICARBOXYLIC ACID, DIISODECYL ESTER	0.27	0.25854	0.239116	0.239116	0.221384	Training	1.2	0.072	0.191	2.77
422	1,2-BENZENEDICARBOXYLIC ACID, DIHEPTYL ESTER	0.4	0.376489	0.339848	0.339848	0.341599	Training	1.256	0.079	0.213	2.711
423	1,2-BENZENEDICARBOXYLIC ACID, DINONYL ESTER	0.3	0.292953	0.25873	0.25873	0.251467	Training/Validation	1.216	0.077	0.197	2.754
424	1,2-BENZENEDICARBOXYLIC ACID, DIPROPYL ESTER	0.6	0.625854	0.600258	0.600258	0.618931	Training	1.382	0.099	0.267	2.56
425	1,2-BENZENEDICARBOXYLIC ACID, bis(2-METHYLPROPYL)ESTER	0.43	0.552746	0.51505	0.51505	0.531456	Training	1.342	0.09	0.249	2.611
426	1,3-BENZENEDICARBOXYLIC ACID, DIMETHYL ESTER	1	0.999563	1.01966	1.01966	1.00114	Training/Validation	1.483	0.079	0.324	2.412
427	1,2-BENZENEDICARBOXYLIC ACID, DIDECYL ESTER	0.3	0.262445	0.230564	0.230564	0.218567	Training	1.2	0.076	0.191	2.77
428	1,2-BENZENEDICARBOXYLIC ACID, DIUNDECYL ESTER	0.3	0.230252	0.20056	0.20056	0.18383	Training	1.185	0.075	0.185	2.785
429	1,4-BENZENEDICARBOXYLIC ACID, DIMETHYL ESTER	1.15	1.03159	1.04318	1.04318	1.02897	Training/Validation	1.483	0.068	0.324	2.412
430	1,4-BENZENEDICARBOXYLIC ACID, DIOCTYL ESTER	0.3	0.323881	0.31434	0.31434	0.299408	Training	1.234	0.068	0.204	2.734
431	OCTADECANOIC ACID, BUTYL ESTER	0.3	0.323027	0.375052	0.375052	0.31913	Training	1.083	0.059	0.178	3.099
432	DECANEDIOIC ACID, DIBUTYL ESTER	0.44	0.446159	0.46168	0.46168	0.444325	Training/Validation	1.235	0.06	0.213	3.134
433	2-PROPENOIC ACID, 2-ETHYLHEXYL ESTER	0.7	0.754678	0.747146	0.747146	0.721669	Training	1.211	0.066	0.24	3.021
434	2-PROPENOIC ACID, 2-METHYL-, 2-METHYL PROPYL ESTER	1	1.0589	1.05582	1.05582	1.02802	Training	1.281	0.047	0.279	3.032
435	BENZOIC ACID, METHYL ESTER	1.2	1.22065	1.27303	1.27303	1.22467	Training/Validation	1.392	0.07	0.334	2.195
436	CARBONIC ACID, DIETHYL ESTER	1.6	1.54214	1.52628	1.52628	1.5314	Training	1.415	0.032	0.339	3.724
437	ETHANEDIOIC ACID, DIETHYL ESTER	1.5	1.42638	1.38055	1.38055	1.37588	Training	1.485	0.052	0.344	3.427
438	PROPANEDIOIC ACID, DIETHYL ESTER	1.3	1.26221	1.21638	1.21638	1.21669	Training/Validation	1.451	0.046	0.321	3.361
439	DECANOIC ACID, METHYL ESTER	0.7	0.713917	0.754994	0.754994	0.716904	Training	1.182	0.048	0.23	3.197
440	TETRADECANOIC ACID, 1-METHYLETHYL ESTER	0.4	0.440749	0.506852	0.506852	0.451946	Training	1.115	0.052	0.195	3.128
441	1,4-CYCLOHEXANE DICARBOXYLIC ACID, DIMETHYL ESTER	0.9	0.899066	0.85679	0.85679	0.856801	Training/Validation	1.4	0.068	0.285	2.959
442	1,2,4-BENZENETRICARBOXYLIC ACID, TRIHEPTYL ESTER	0.3	0.246125	0.187966	0.187966	0.203513	Training	1.264	0.078	0.198	2.797
443	1,2-BENZENE DICARBOXYLIC ACID, HEPTYL, UNDECYL ESTER	0.315	0.292953	0.25873	0.25873	0.251467	Training	1.216	0.077	0.197	2.754
444	ETHANE, 1,1'-OXYBIS-	1.7	1.6782	1.63229	1.63229	1.63874	Training/Validation	1.159	0	0.297	3.839
445	PROPANE, 2,2'-OXYBIS-	1.4	1.2684	1.24968	1.24968	1.22057	Training	1.116	0	0.254	3.564
446	PROPANE, 2-METHOXY-2-METHYL-	1.47	1.44587	1.40757	1.40757	1.39522	Training	1.135	0	0.272	3.674
447	2,2'-OXYBISBUTANE	0.9	0.900603	0.934082	0.934082	0.901426	Training/Validation	1.086	0.044	0.228	3.425
448	METHOXYETHANE	2	1.94623	1.95727	1.95727	1.97685	Training	1.189	0	0.332	4.109
449	PROPANE, 1-METHOXY-2-METHYL-	1.4	1.44587	1.40757	1.40757	1.39522	Training	1.135	0	0.272	3.674
450	BUTANE, 1-METHOXY-	1.4	1.36117	1.33701	1.33701	1.33164	Training/Validation	1.135	0.033	0.272	3.674
451	NONANE, 1,1'-OXYBIS-	0.4	0.405385	0.463478	0.463478	0.407056	Training	1.017	0.057	0.174	3.19
452	BENZENE, 1-METHOXY-4-(1-PROPENYL)-	0.9	0.879124	0.902832	0.902832	0.860725	Training	1.209	0.083	0.267	2.265
453	PROPANE, 2,2'-OXYBIS(2-METHYL-	0.9	1.01015	1.02815	1.02815	0.971782	Training/Validation	1.086	0	0.228	3.425
454	OCTANE, 1,1'-OXYBIS-	0.5	0.463987	0.522236	0.522236	0.468958	Training	1.026	0.056	0.181	3.214
455	PENTANE, 1,1'-OXYBIS	0.7	0.732997	0.775262	0.775262	0.737744	Training	1.065	0.052	0.211	3.341
456	BUTANE, 2-METHOXY-2-METHYL	1.2	1.2684	1.24968	1.24968	1.22057	Training/Validation	1.116	0	0.254	3.564
457	PENTANE, 1-METHOXY-	1.2	1.16209	1.15775	1.15775	1.14437	Training	1.116	0.043	0.254	3.564
458	BUTANE, 2-ETHOXY-2-METHYL	1	1.07617	1.09721	1.09721	1.05733	Training	1.099	0.016	0.24	3.485
459	PROPANE, 2-METHYL-1-(1-METHYLETHOXY)-	1.1	1.01214	1.00528	1.00528	0.995271	Training/Validation	1.099	0.059	0.24	3.485
460	PROPANE, 1-ETHOXY-2-METHYL	1.17	1.16074	1.15561	1.15561	1.14293	Training	1.116	0.044	0.254	3.564
461	OXIRANE, (PHENOXYMETHYL)-	1.02	1.06231	1.10307	1.10307	1.06583	Training	1.357	0.065	0.309	2.266
462	OXIRANE	3	2.98463	3.11336	3.11336	2.91798	Training/Validation	1.379	0	0.491	3.192
463	ETHENE, ETHOXY-	1.7	1.86889	1.82134	1.82134	1.82177	Training	1.239	0	0.335	3.362
464	PROPANE, 1,1'-OXYBIS-	1.2	1.16209	1.15775	1.15775	1.14437	Training	1.116	0.043	0.254	3.564
465	BUTANE, 1-(ETHENYLOXY)-	1.3	1.26594	1.24427	1.24427	1.21847	Training/Validation	1.167	0.043	0.275	3.242
466	BUTANE, 1-ETHOXY-	1.2	1.16209	1.15775	1.15775	1.14437	Training	1.116	0.043	0.254	3.564
467	2,5,8,11-TETRAOXADODECANE	1	0.954645	0.981866	0.981866	1.01355	Training	1.338	0.053	0.273	3.95
468	2,5,8,11,14-PENTAOXAPENTADECANE	0.8	0.786668	0.809578	0.809578	0.845565	Training/Validation	1.346	0.055	0.258	3.904
469	ETHANE, 1,1'-OXYBIS(2-ETHOXY-	0.9	0.953387	0.969854	0.969854	0.981433	Training	1.278	0.052	0.263	3.775
470	BUTANE, 1,1'-(OXYBIS(2,1-ETHANEDIYLOXY))bis-	0.6	0.647768	0.682498	0.682498	0.670045	Training	1.212	0.055	0.226	3.52
471	BENZENE, (ETHOXYMETHYL)-	0.9	0.951471	0.960414	0.960414	0.919157	Training/Validation	1.207	0.083	0.271	2.4
472	BENZENE, METHOXY-	1.3	1.28641	1.33037	1.33037	1.27553	Training	1.272	0.068	0.318	2.237
473	BENZENE, ETHOXY-	1.1	1.088	1.11228	1.11228	1.06349	Training	1.236	0.078	0.291	2.328
474	BENZENE, 1,1'-(OXYBIS(METHYLENE))BIS-	0.6	0.654018	0.687482	0.687482	0.651764	Training/Validation	1.182	0.08	0.243	1.985
475	OXIRANE, [(2-PROPENYLOXY)-METHYL]	1.41	1.40941	1.38361	1.38361	1.3568	Training	1.352	0.044	0.324	2.999
476	BENZENE, 1,1'-OXYBIS-	0.7	0.787642	0.841226	0.841226	0.800265	Training	1.209	0.09	0.267	1.825
477	2,5,8,11,14,17-HEXAOXAOCTADECANE	0.67	0.676318	0.694348	0.694348	0.734921	Training/Validation	1.352	0.056	0.248	3.874
478	HYDROPEROXIDE, 1-METHYL-1-PHENYLETHYL	0.9	0.940757	0.986418	0.986418	0.952899	Training	1.326	0.064	0.293	2.141
479	HYDROPEROXIDE, CYCLOHEXYL	1.3	1.18047	1.16556	1.16556	1.12878	Training	1.295	0.068	0.3	2.748
480	PEROXIDE, bis(1-METHYL-1-PHENYLETHYL)	0.5	0.465472	0.475664	0.475664	0.456677	Training/Validation	1.222	0.083	0.227	2.203
481	HYDROPEROXIDE,1-METHYL-1-(4METHYLCYCLOHEXYL)ETHYL	0.8	0.750956	0.7509	0.7509	0.717467	Training	1.198	0.066	0.24	2.844
482	2,5-DIHYDROFURAN	2.1	2.05892	2.06785	2.06785	2.08037	Training	1.322	0	0.382	2.631
483	FURAN, TETRAHYDRO-	2	1.82849	1.794	1.794	1.79456	Training/Validation	1.239	0	0.335	3.104
484	DIBENZOFURAN	0.8	0.765185	0.835038	0.835038	0.797305	Training	1.201	0.116	0.273	1.597
485	PEROXIDE, DIBENZOYL	0.7	0.75642	0.780288	0.780288	0.780364	Training	1.432	0.082	0.298	1.822
486	PEROXIDE, bis(1,1-DIMETHYL ETHYL)	0.9	0.917813	0.89564	0.89564	0.891778	Training/Validation	1.198	0.069	0.249	3.425
487	HYDROPEROXIDE, bis(1-METHYLETHYL)PHENYL	0.7	0.636121	0.635442	0.635442	0.623655	Training	1.248	0.102	0.25	2.359
488	alpha-METHYLBENZOFURAN	1	1.01386	1.08967	1.08967	1.03261	Training	1.252	0.095	0.3	1.874
489	HYDROPEROXIDE, 1-METHYL-1-(4-(1-METHYLETHYL)PHENYL)ETHYL	0.7	0.690152	0.725238	0.725238	0.690762	Training/Validation	1.248	0.06	0.25	2.359
490	PEROXIDE, 1,1-DIMETHYLETHYL 2-PROPENYL	1.13	1.13075	1.12273	1.12273	1.09814	Training	1.265	0.042	0.28	3.207
491	PROPANE, 2-(1,1-DIMETHYLETHOXY)-1-[2-(1,1-DIMETHYLETHOXY)-1-METHYLETHOXY]-	0.542	0.552982	0.600774	0.600774	0.577225	Training	1.187	0.054	0.214	3.447
492	1-(1,1-DIMETHYLETHOXY)-2-METHYL-PROPANE	0.916	0.895136	0.891322	0.891322	0.878814	Training/Validation	1.086	0.064	0.228	3.425
493	BENZENE, 1,4-DICHLORO-	1.8	1.74602	1.77158	1.77158	1.68625	Training	1.459	0.08	0.407	1.341
494	BENZENE, (TRICHLOROMETHYL)-	1.6	1.60712	1.51163	1.51163	1.49669	Training	1.506	0.062	0.385	1.359
495	BENZENE, 2,4-DICHLORO-1-METHYL-	1.5	1.44709	1.45394	1.45394	1.40453	Training/Validation	1.429	0.071	0.366	1.522
496	BENZENE, (DICHLOROMETHYL)-	1.5	1.47135	1.46463	1.46463	1.42416	Training	1.429	0.066	0.366	1.522
497	BENZENE, 1,3-DIBROMO-	1.9	1.94228	1.78689	1.78689	1.7695	Training	1.459	0.06	0.407	1.082
498	ETHANAMINE, N,N-DIETHYL-	1.2	1.21735	1.20415	1.20415	1.16925	Training/Validation	1.091	0	0.245	3.571
499	1-PROPANAMINE, N-PROPYL-	0.87	1.08735	1.09102	1.09102	1.065	Training	1.091	0.043	0.245	3.371
500	N-ETHYL-N-METHYLETHANAMINE	1.33	1.37417	1.34053	1.34053	1.32179	Training	1.105	0	0.26	3.678
501	1-PENTANAMINE	1.3	1.22284	1.21994	1.21994	1.18907	Training/Validation	1.105	0.033	0.26	3.206
502	1-PROPANAMINE, 2-METHYL-	1.6	1.49509	1.4656	1.4656	1.45066	Training	1.122	0	0.28	3.258
503	1-TETRADECANAMINE	0.51	0.506852	0.559188	0.559188	0.50397	Training	1.026	0.055	0.186	3.073
504	ETHANOL, 2,2'-(METHYLIMINO)bis-	1.4	1.38906	1.35159	1.35159	1.3538	Training/Validation	1.453	0.032	0.331	3.448
505	ETHANOL, 2,2',2''-NITRILOTRIS-	1.2	1.14637	1.08842	1.08842	1.09568	Training	1.489	0.071	0.321	3.279
506	2-BUTANAMINE	1.6	1.49509	1.4656	1.4656	1.45066	Training	1.122	0	0.28	3.258
507	BENZENEMETHANAMINE	1.2	1.1604	1.21427	1.21427	1.16383	Training/Validation	1.253	0.068	0.307	1.864
508	1,4-DIAZABICYCLO(2.2.2)OCTANE	1.2	1.14945	1.12192	1.12192	1.10262	Training	1.295	0.096	0.3	2.901
509	BENZENAMINE, 2-METHYL-	1.2	1.18827	1.23779	1.23779	1.1969	Training	1.253	0.057	0.307	1.864
510	BENZENAMINE, 3-METHYL-	1.2	1.18084	1.23137	1.23137	1.18755	Training/Validation	1.253	0.06	0.307	1.864
511	BENZENAMINE, 4-METHYL-	1.2	1.12612	1.18861	1.18861	1.1313	Training	1.253	0.08	0.307	1.864
512	1,2-ETHANEDIAMINE, N,N'-bis(2-AMINOETHYL)-	1	0.940504	0.935674	0.935674	0.913699	Training	1.287	0.051	0.268	3.11
513	PIPERIDINE	1.4	1.30438	1.26429	1.26429	1.23097	Training/Validation	1.166	0.063	0.285	2.879
514	1,4-BENZENEDIAMINE, N-PHENYL-	0.7	0.716365	0.762948	0.762948	0.738715	Training	1.314	0.092	0.28	1.622
515	QUINOLINE	1	1.05396	1.13555	1.13555	1.07423	Training	1.253	0.095	0.307	1.666
516	1-PIPERAZINEETHANAMINE	1.1	1.03964	0.995632	0.995632	0.979603	Training/Validation	1.299	0.078	0.283	3.008
517	1,3,5,7-TETRAAZATRICYCLO(3.3.1.1(3,7))DECANE	1.1	1.06397	1.07585	1.07585	1.07396	Training	1.435	0.111	0.322	2.991
518	BENZENAMINE, N,N-DIETHYL-	0.8	0.830797	0.83757	0.83757	0.796404	Training	1.169	0.073	0.249	2.484
519	BENZENAMINE, N-PHENYL-	0.7	0.742133	0.793116	0.793116	0.756251	Training/Validation	1.207	0.09	0.263	1.714
520	QUINOLINE, 2-METHYL-	0.89	0.884682	0.959892	0.959892	0.910535	Training	1.234	0.101	0.286	1.791
521	PROPANE, 1-NITRO-	2.2	2.14647	2.23335	2.23335	2.22864	Training	1.669	0	0.451	3.384
522	BENZENE, 1-METHYL-4-NITRO-	1.6	1.46906	1.49639	1.49639	1.45238	Training/Validation	1.658	0.072	0.406	1.929
523	PENTANENITRILE	1.5	1.50802	1.50858	1.50858	1.47737	Training	1.231	0.033	0.315	2.824
524	HEXANENITRILE	1.3	1.26297	1.26554	1.26554	1.2279	Training	1.194	0.043	0.286	2.851
525	PROPANENITRILE, 2-METHYL-	1.9	1.91285	1.90628	1.90628	1.91503	Training/Validation	1.281	0	0.357	2.784
526	PYRIDINE	1.8	1.80774	1.89414	1.89414	1.81769	Training	1.349	0.063	0.39	1.953
527	BENZENAMINE, N-METHYL-	1.2	1.18408	1.23621	1.23621	1.18334	Training	1.253	0.068	0.307	2.071
528	BENZENAMINE, N,N-DIMETHYL-	1.2	1.05462	1.08153	1.08153	1.03433	Training/Validation	1.219	0.066	0.282	2.363
529	PYRIDINE, 2-METHYL-	1.4	1.44756	1.50754	1.50754	1.4505	Training	1.296	0.062	0.34	2.114
530	1-PROPANETHIOL	1.8	1.85335	1.82996	1.82996	1.83255	Training	1.189	0	0.332	2.908
531	2-PROPANETHIOL, 2-METHYL-	1.4	1.55032	1.53541	1.53541	1.52834	Training/Validation	1.159	0	0.297	2.925
532	1-PROPANETHIOL, 2-METHYL	1.4	1.55032	1.53541	1.53541	1.52834	Training	1.159	0	0.297	2.925
533	2-BUTANETHIOL	1.4	1.55032	1.53541	1.53541	1.52834	Training	1.159	0	0.297	2.925
534	1-HEXANETHIOL	1	1.07913	1.09213	1.09213	1.05137	Training/Validation	1.116	0.043	0.254	2.945
535	1-OCTANETHIOL	0.8	0.843955	0.871646	0.871646	0.82543	Training	1.086	0.05	0.228	2.957
536	PROPANE-2-THIOL	1.8	1.85335	1.82996	1.82996	1.83255	Training	1.189	0	0.332	2.908
537	CYCLOHEXANETHIOL	1.1	1.12193	1.1285	1.1285	1.0837	Training/Validation	1.167	0.062	0.275	2.533
538	ETHANE, (METHYLTHIO)-	1.8	1.8362	1.82053	1.82053	1.82523	Training	1.189	0	0.332	2.819
539	PROPANE, 1-(METHYLTHIO)-	1.4	1.53838	1.52777	1.52777	1.52203	Training	1.159	0	0.297	2.853
540	PROPANE,1,1'-THIOBIS-	1	1.07042	1.08662	1.08662	1.04456	Training/Validation	1.116	0.043	0.254	2.893
541	ETHANE, 1,1'-THIOBIS-	1.4	1.53838	1.52777	1.52777	1.52203	Training	1.159	0	0.297	2.853
542	SULFIDE, ETHYL OCTYL	0.668	0.691873	0.731802	0.731802	0.680052	Training	1.065	0.052	0.211	2.931
543	METHANE, THIOBIS-	2.2	2.28863	2.29159	2.29159	2.28156	Training/Validation	1.224	0	0.386	2.765
544	1-UNDECANETHIOL	0.6	0.635783	0.679404	0.679404	0.626578	Training	1.056	0.053	0.204	2.967
545	1-DECANETHIOL	0.6	0.695413	0.735406	0.735406	0.684438	Training	1.065	0.052	0.211	2.965
546	1-PENTANETHIOL	1.2	1.25082	1.25889	1.25889	1.22305	Training/Validation	1.135	0.033	0.272	2.937
547	DISULFIDE, DIPROPYL	0.9	1.03031	1.06713	1.06713	1.02631	Training	1.241	0.047	0.278	2.579
548	DIBENZOTHIOPHENE, 4,6-DIMETHYL-	0.608	0.589158	0.620884	0.620884	0.606161	Training	1.187	0.12	0.25	1.588
549	CYCLOHEXANE, 1,1'-THIOBIS-	0.59581	0.606913	0.578562	0.578562	0.555865	Training/Validation	1.097	0.09	0.214	2.493
550	THIOPHENE, 3-ETHYL-2,5-DIMETHYL-	0.911	0.95993	0.999584	0.999584	0.952529	Training	1.201	0.067	0.273	2.161
551	BENZO[b]THIOPHENE, 2-METHYL-	0.906	0.984672	1.05766	1.05766	1.0021	Training	1.252	0.095	0.3	1.572
552	1-DODECANETHIOL	0.5	0.584075	0.629996	0.629996	0.575669	Training/Validation	1.049	0.054	0.198	2.97
553	1-HEPTANETHIOL	0.9	0.953829	0.974438	0.974438	0.930742	Training	1.099	0.047	0.24	2.952
554	METHANE, SULFINYLBIS-	2.6	2.55502	2.58896	2.58896	2.53788	Training	1.571	0	0.473	3.072
555	BENZENE, FLUORO-	1.6	1.65787	1.72545	1.72545	1.66179	Training/Validation	1.325	0.062	0.37	1.827
556	1-HEXANOL, 6-AMINO-	1.2	1.12881	1.1152	1.1152	1.0905	Training	1.301	0.047	0.288	3.074
557	PROPANOIC ACID, 3-MERCAPTO-	2.20055	2.37549	2.33763	2.33763	2.38973	Training	1.73	0	0.482	2.454
558	2-PROPENAMIDE, 2-METHYL-	2	2.05961	2.0407	2.0407	2.10064	Training/Validation	1.573	0	0.425	2.439
559	2-PROPENAMIDE	2.7	2.68703	2.64296	2.64296	2.66458	Training	1.685	0	0.507	2.252
560	BENZENE, NITRO-	1.8	1.85194	1.84822	1.84822	1.78876	Training	1.727	0.066	0.454	1.748
561	2-PROPANOL, 1-METHOXY, -ACETATE	1.3	1.34979	1.32497	1.32497	1.32682	Training/Validation	1.379	0.033	0.314	3.604
562	PROPANOL, (2-METHOXY-METHYLETHOXY), -ACETATE	0.9	0.918636	0.892158	0.892158	0.909554	Training	1.355	0.062	0.273	3.563
563	2H-PYRAN,3,4-DIHYDRO-2-METHOXY-	1.4	1.37278	1.33229	1.33229	1.30231	Training	1.352	0.068	0.324	2.999
564	HEXAMETHYLDISILOXANE	1.25	1.09159	1.0737	1.0737	1.07625	Training/Validation	1.326	0	0.279	2.988
565	HEXAMETHYLCYCLOTRISILOXANE	1.1	1.04674	0.974542	0.974542	1.00769	Training	1.571	0.045	0.32	3.114
566	CYCLOTETRASILOXANE, OCTAMETHYL-	0.75	0.826448	0.728604	0.728604	0.792657	Training	1.571	0.045	0.295	3.141
567	PENTANEDIAL	1.7	1.65209	1.63091	1.63091	1.59671	Training/Validation	1.4	0.043	0.358	2.904
568	TRIACONTANE	0.3	0.263774	0.291388	0.291388	0.236568	Training	0.911	0.059	0.14	3.067
569	DOTRIACONTANE	0.3	0.244083	0.270954	0.270954	0.214035	Training	0.911	0.059	0.138	3.062
570	4-OCTANONE	0.841	0.945269	0.95498	0.95498	0.917628	Training/Validation	1.124	0.052	0.242	3.09
571	3-NONANONE	0.995	0.838453	0.877174	0.877174	0.830363	Training	1.108	0.045	0.23	3.08
572	HEXATRIACONTANE	0.2	0.212981	0.23873	0.23873	0.178185	Training	0.912	0.059	0.135	3.056
573	2-CYCLOHEXEN-1-ONE	1.44	1.38648	1.42776	1.42776	1.37421	Training/Validation	1.273	0.062	0.326	2.3
574	4-NONANONE, 2,6,8-TRIMETHYL-	0.631	0.632753	0.709654	0.709654	0.645442	Training	1.073	0.039	0.206	3.06
575	OCTANE, 2,3-DIMETHYL-	0.7	0.718273	0.753802	0.753802	0.727008	Training	0.896	0.043	0.179	3.2
576	OCTANE, 2,6-DIMETHYL-	0.7	0.72039	0.762354	0.762354	0.730817	Training/Validation	0.896	0.039	0.179	3.2
577	OCTANE, 2,7-DIMETHYL-	0.7	0.718703	0.75594	0.75594	0.727941	Training	0.896	0.042	0.179	3.2
578	PHENOL, 2,6-bis(1,1-DIMETHYLETHYL)-4-METHYL-	0.5	0.532165	0.5007	0.5007	0.480403	Training	1.106	0.091	0.208	2.489
579	BENZENE ETHANOL	1.1	1.03069	1.08101	1.08101	1.02948	Training/Validation	1.236	0.078	0.291	2.033
580	BENZENE ETHANOL, alpha-METHYL	1	0.912916	0.950276	0.950276	0.904045	Training	1.207	0.075	0.271	2.143
581	BENZENEETHANOL, beta-METHYL-	1	0.921402	0.960966	0.960966	0.914683	Training	1.207	0.07	0.271	2.143
582	BENZENEMETHANOL, 4-METHYL-	1.1	1.03069	1.08101	1.08101	1.02948	Training/Validation	1.236	0.078	0.291	2.033
583	BENZENEMETHANOL, 2-METHYL-	1.1	1.06233	1.11308	1.11308	1.06662	Training	1.236	0.063	0.291	2.033
584	PHENOL, 4-(1,1-DIMETHYL PROPYL)	0.8	0.744958	0.773866	0.773866	0.729012	Training	1.163	0.066	0.242	2.301
585	PHENOL, 4-(1-METHYL-1-PHENYLETHYL)	0.6	0.562935	0.592408	0.592408	0.564726	Training/Validation	1.169	0.088	0.234	1.882
586	PHENOL, DINONYL-	0.3	0.326174	0.301828	0.301828	0.264404	Training	1.043	0.077	0.172	2.681
587	2,4-PENTANEDIOL	1.5	1.40538	1.38321	1.38321	1.37707	Training	1.267	0	0.298	3.16
588	2-PENTENE, 3-METHYL-,(E)-	1.2	1.21782	1.19446	1.19446	1.18426	Training/Validation	0.918	0	0.22	3
589	HEXENE, 5-METHYL-	1.1	1.00463	0.99092	0.99092	0.982383	Training	0.918	0.044	0.209	3
590	1,10-DECANEDIOL	0.678	0.717554	0.749344	0.749344	0.70904	Training	1.166	0.053	0.229	3.077
591	OCTENE, 2-METHYL-	0.8	0.814757	0.82955	0.82955	0.805978	Training/Validation	0.918	0.045	0.193	3
592	HEPTENE, 2-METHYL-	0.9	0.898136	0.90349	0.90349	0.885239	Training	0.918	0.043	0.2	3
593	1,2,4-BENZENETRICARBOXYLIC ACID	1.3	1.06699	1.0593	1.0593	1.03789	Training	1.557	0.094	0.354	1.481
594	9,12,15-OCTADECATRIENOIC ACID,(Z,Z,Z)-	0.4	0.432618	0.47734	0.47734	0.425534	Training/Validation	1.159	0.054	0.205	2.67
595	NONANEDIOIC ACID	0.94	0.915108	0.911876	0.911876	0.904559	Training	1.391	0.046	0.286	2.794
596	HEPTANOIC ACID	1.1	1.09543	1.09564	1.09564	1.06496	Training	1.265	0.045	0.28	3.012
597	BUTANOIC ACID, 2,2-DIMETHYL-	1.3	1.35489	1.33914	1.33914	1.33879	Training/Validation	1.295	0	0.3	3.014
598	PENTANOIC ACID, 2,2-DIMETHYL-	1.1	1.12091	1.14054	1.14054	1.11287	Training	1.265	0.024	0.28	3.012
599	1-PHENANTHRENECARBOXYLIC ACID, 1,2,3,4,4a,9,10,10a-OCTAHYDRO-1,4a-DIMETHYL-7-(1-METHYLETHYL)-,[1R-(1Alpha, 4aBeta, 10aAlpha)]-	0.4	0.3717	0.341798	0.341798	0.342055	Training	1.183	0.101	0.21	2.262
600	HEPTADECANOIC ACID	0.4	0.432138	0.489538	0.489538	0.433746	Training/Validation	1.115	0.054	0.195	3.005
601	NONADECANOIC ACID	0.4	0.373354	0.431926	0.431926	0.37307	Training	1.101	0.055	0.187	3.004
602	EICOSANIC ACID	0.4	0.354314	0.414194	0.414194	0.353534	Training	1.094	0.055	0.184	3.004
603	HEPTANEDIOIC ACID	1.3	1.16426	1.15847	1.15847	1.15109	Training/Validation	1.451	0.042	0.321	2.734
604	OCTANEDIOIC ACID	1.1	1.02673	1.02026	1.02026	1.01325	Training	1.42	0.045	0.302	2.768
605	2-PROPENOIC ACID, 3-PHENYL-,(E)-	1	1.08313	1.13508	1.13508	1.09068	Training	1.378	0.078	0.324	1.765
606	BUTANOIC ACID, 2-ETHYL-	1.3	1.35489	1.33914	1.33914	1.33879	Training/Validation	1.295	0	0.3	3.014
607	BENZENEACETIC ACID, alpha-METHYL-4-(2-METHYLPROPYL)	0.7	0.645996	0.670012	0.670012	0.64039	Training	1.252	0.071	0.248	2.313
608	CYCLOHEXENE, 1-METHYL-4-VINYL-	0.9	0.85915	0.815964	0.815964	0.810553	Training	0.966	0.078	0.213	2.444
609	2,6-NAPHTHALENEDICARBOXYLIC ACID	0.9	0.860543	0.867246	0.867246	0.856708	Training/Validation	1.459	0.095	0.318	1.468
610	2,5-FURANDIONE, 3-METHYL-	2.2	1.96617	2.03147	2.03147	1.95486	Training	1.555	0.054	0.434	2.302
611	FORMIC ACID, 1-METHYL PROPYL ESTER	1.6	1.56936	1.52956	1.52956	1.52172	Training	1.333	0.022	0.326	3.434
612	FORMIC ACID, HEXYL ESTER	1.1	1.13808	1.11654	1.11654	1.09856	Training/Validation	1.265	0.05	0.28	3.31
613	FORMIC ACID, HEPTYL ESTER	1	1.00154	0.996174	0.996174	0.974122	Training	1.239	0.051	0.264	3.272
614	FORMIC ACID, CYCLOHEXYL ESTER	1.2	1.15271	1.11843	1.11843	1.0921	Training	1.313	0.078	0.299	2.893
615	ACETIC ACID, 1,1-DIMETHYLETHYL ESTER	1.3	1.40872	1.37603	1.37603	1.37377	Training/Validation	1.295	0	0.3	3.362
616	PROPANOIC ACID, 2-METHYL-, METHYL ESTER	1.6	1.61499	1.5766	1.5766	1.58336	Training	1.333	0	0.326	3.434
617	2-PROPENOIC ACID, 2-METHYL-,HEXADECYL ESTER	0.4	0.367907	0.435072	0.435072	0.373623	Training	1.109	0.052	0.188	3.01
618	2-PROPENOIC ACID, 2-METHYL-, 2-PROPENYL ESTER	1.2	1.29977	1.30118	1.30118	1.27127	Training/Validation	1.36	0.046	0.32	2.768
619	2,6-NAPHTHALENE DICARBOXYLIC ACID, DIMETHYL ESTER	0.7	0.694018	0.725622	0.725622	0.7262	Training	1.429	0.091	0.291	2.096
620	1,2,3-PROPANETRIOL TRIACETATE	1	1.01417	0.94496	0.94496	0.970311	Training	1.501	0.075	0.309	3.329
621	1,2-BENZENEDICARBOXYLIC ACID, DIISONONYL ESTER-	0.3	0.289893	0.267282	0.267282	0.254579	Training/Validation	1.216	0.073	0.197	2.754
622	1,2-BENZENEDICARBOXYLIC ACID, DIETHYL ESTER	0.7	0.755646	0.757332	0.757332	0.761409	Training	1.429	0.096	0.291	2.496
623	1,2-BENZENEDICARBOXYLIC ACID, DIBUTYL ESTER	0.5	0.555282	0.519326	0.519326	0.534047	Training	1.342	0.088	0.249	2.611
624	BUTANEDIOIC ACID, DIETHYL ESTER	1.1	1.10704	1.06307	1.06307	1.06512	Training/Validation	1.42	0.052	0.302	3.313
625	HEXANEDIOIC ACID, DIHEXYL ESTER	0.4	0.444088	0.468094	0.468094	0.447381	Training	1.235	0.057	0.213	3.134
626	1,1-ETHANEDIOL DIACETATE	1.5	1.46396	1.42545	1.42545	1.42739	Training	1.485	0.031	0.344	3.427
627	2-BUTENEDIOIC ACID (Z)-, Di-2-PROPENYL ESTER	0.9	0.996602	0.977224	0.977224	0.968613	Training/Validation	1.46	0.071	0.311	2.695
628	DODECANOIC ACID, METHYL ESTER	0.6	0.602569	0.654974	0.654974	0.610726	Training	1.155	0.05	0.216	3.167
629	2-BUTANEDIOIC ACID(Z)-, DIETHYL ESTER	1.1	1.17534	1.13069	1.13069	1.1258	Training	1.459	0.052	0.318	3.086
630	2-BUTENEDIOIC ACID (Z)-, DIPROPYL ESTER	0.9	0.912241	0.861188	0.861188	0.865539	Training/Validation	1.4	0.071	0.285	3.061
631	2-PROPENOIC ACID, 1-METHYL PROPYL ESTER	1.23	1.22184	1.20649	1.20649	1.18088	Training	1.313	0.044	0.299	3.038
632	PROPANOIC ACID, 2,2-DIMETHYL-, ETHENYL ESTER	1.19	1.2301	1.22359	1.22359	1.19958	Training	1.313	0.036	0.299	3.038
633	BENZOIC ACID, PROPYL ESTER	0.9	0.905073	0.931588	0.931588	0.897771	Training/Validation	1.325	0.082	0.289	2.346
634	PROPANE, 1,1'-OXYBIS(2-METHYL-	0.9	0.906347	0.94691	0.94691	0.909185	Training	1.086	0.038	0.228	3.425
635	1-HEPTYNE	1	1.0779	1.05833	1.05833	1.04443	Training	0.949	0.043	0.224	2.714
636	PROPANE, 2-ETHOXY-	1.5	1.44587	1.40757	1.40757	1.39522	Training/Validation	1.135	0	0.272	3.674
637	HEXANE, 1-ETHOXY-	0.9	0.897109	0.921254	0.921254	0.894143	Training	1.086	0.05	0.228	3.425
638	ETHANE, 1,2-DIETHOXY-	1.2	1.194	1.19603	1.19603	1.20386	Training	1.241	0.047	0.278	3.795
639	FURAN, 2,3-DIHYDRO-	2.1	2.05892	2.06785	2.06785	2.08037	Training/Validation	1.322	0	0.382	2.631
640	BENZENE, 1-ETHYL-2-(1-METHYL ETHYL)-	0.7	0.742654	0.705866	0.705866	0.697427	Training	0.975	0.081	0.205	2.364
641	PROPENE, 2,3-DICHLORO-	2.6	2.65022	2.61734	2.61734	2.69102	Training	1.53	0	0.483	1.731
642	BENZENE, PENTADECYL-	0.5	0.406992	0.394964	0.394964	0.3591	Training/Validation	0.949	0.067	0.163	2.667
643	BENZENE, HEXADECYL-	0.5	0.390125	0.378382	0.378382	0.341455	Training	0.948	0.067	0.161	2.682
644	BENZENE, HEPTADECYL-	0.5	0.363528	0.351742	0.351742	0.313079	Training	0.947	0.067	0.158	2.696
645	BENZENE, 1,2,3-TRICHLORO-	2.1	2.00255	1.84888	1.84888	1.84199	Training/Validation	1.5	0.054	0.418	1.183
646	BENZENE, (TRIFLUOROMETHYL)-	1.6	1.53068	1.57798	1.57798	1.52806	Training	1.506	0.062	0.385	1.985
647	1-HEXANAMINE	1.1	1.06145	1.06982	1.06982	1.03492	Training	1.091	0.043	0.245	3.171
648	1-OCTANAMINE	0.69	0.832481	0.861236	0.861236	0.819324	Training/Validation	1.068	0.05	0.222	3.128
649	1-NONANAMINE	0.6	0.759149	0.795318	0.795318	0.75036	Training	1.058	0.051	0.214	3.114
650	1-DECANAMINE	0.7	0.682924	0.726148	0.726148	0.677911	Training	1.05	0.052	0.206	3.102
651	2-PROPEN-1-AMINE, N-ETHYL-2-METHYL-	1.2	1.15974	1.15724	1.15724	1.12187	Training/Validation	1.141	0.044	0.264	3.049
652	2-PROPEN-1-AMINE, N,N-DI-2-PROPENYL-	0.8	0.901272	0.887468	0.887468	0.851266	Training	1.159	0.071	0.249	2.751
653	TETRAETHYLENEPENTAMINE	0.8	0.742289	0.743726	0.743726	0.728275	Training	1.291	0.054	0.25	3.115
654	1-PROPANAMINE, N,N-DIPROPYL-	0.8	0.792628	0.781496	0.781496	0.772181	Training/Validation	1.058	0.071	0.214	3.387
655	BUTANE, 1-ISOCYANATO-	1.5	1.66693	1.63561	1.63561	1.60715	Training	1.491	0.043	0.373	3.027
656	CYCLOHEXANE, ISOCYANATO-	1.1	1.18953	1.20229	1.20229	1.16647	Training	1.437	0.078	0.332	2.612
657	BENZENAMINE, 2-ETHYL-	1	1.00189	1.0502	1.0502	1.00517	Training/Validation	1.219	0.063	0.282	2.007
658	1,2-BENZENEDIAMINE	1.5	1.39793	1.37549	1.37549	1.35742	Training	1.406	0.057	0.351	1.532
659	1,3-BENZENEDIAMINE	1.3	1.38566	1.36907	1.36907	1.34505	Training	1.406	0.06	0.351	1.532
660	1,2-ETHANEDIAMINE,N,N'-BIS(1,1-DIMETHYL ETHYL)-	0.7	0.699815	0.772534	0.772534	0.717783	Training/Validation	1.135	0.034	0.22	3.251
661	CYCLOHEXANAMINE, N-CYCLOHEXYL-	0.6	0.628197	0.582116	0.582116	0.56506	Training	1.085	0.09	0.21	2.706
662	CYCLOHEXANAMINE, N-METHYL-	1	0.992555	0.9666	0.9666	0.935125	Training	1.121	0.068	0.248	2.91
663	BENZENE, 1-METHYL-2,4-DINITRO-	1.5	1.45096	1.43791	1.43791	1.40982	Training/Validation	1.871	0.081	0.44	1.847
664	BENZENE, 2-METHYL-1,4-DINITRO-	1.5	1.5146	1.45715	1.45715	1.44949	Training	1.871	0.072	0.44	1.847
665	1,4-BENZENEDIAMINE	1.5	1.29328	1.32631	1.32631	1.27032	Training	1.406	0.08	0.351	1.532
666	PYRIDAZINE	2.1	2.15009	2.2724	2.2724	2.15833	Training/Validation	1.522	0.063	0.458	1.964
667	PYRIMIDINE	2.1	2.15389	2.29042	2.29042	2.17178	Training	1.522	0.063	0.458	2.134
668	1H-PYRAZOLE	2.6	2.65392	2.63377	2.63377	2.68103	Training	1.53	0	0.483	1.886
669	ACETONITRILE, 2,2'-IMINOBIS-	1.9	2.01362	2.04958	2.04958	1.99472	Training/Validation	1.555	0.043	0.434	2.251
670	ACETONITRILE, 2,2',2''-NITRILOTRIS-	1.4	1.48979	1.55394	1.55394	1.4945	Training	1.561	0.071	0.39	2.369
671	BENZENAMINE, 3-NITRO-	1.7	1.68843	1.64805	1.64805	1.60061	Training	1.811	0.078	0.453	1.568
672	ISOQUINOLINE	1	1.05396	1.13555	1.13555	1.07423	Training/Validation	1.253	0.095	0.307	1.666
673	BENZENAMINE, 4-(PHENYLAZO)-	0.7	0.779637	0.807992	0.807992	0.796498	Training	1.399	0.087	0.298	1.645
674	(1,1'-BIPHENYL)-4-AMINE	0.7	0.717498	0.767692	0.767692	0.734479	Training	1.207	0.095	0.263	1.575
675	BENZENAMINE, 2,6-DIETHYL-	0.800008	0.777603	0.803826	0.803826	0.761309	Training/Validation	1.169	0.075	0.249	2.206
676	PYRIDINE, 2,4,6-TRIMETHYL-	1	1.0552	1.0945	1.0945	1.04824	Training	1.219	0.058	0.282	2.324
677	PYRIDINE, 2,6-DIMETHYL-	1.2	1.22451	1.27049	1.27049	1.2213	Training	1.253	0.06	0.307	2.233
678	HEXANE, 1,6-DIISOCYANATO	1.04	1.22247	1.17902	1.17902	1.18887	Training/Validation	1.626	0.053	0.355	2.817
679	CYCLOHEXANE, 5-ISOCYANATO-1-(ISOCYANATOMETHYL)-1,3,3-TRIMETHYL-	0.687	0.717882	0.686072	0.686072	0.717668	Training	1.497	0.095	0.294	2.633
680	BUTANE, 1-(METHYLTHIO)-	1.2	1.23925	1.25253	1.25253	1.21559	Training	1.135	0.033	0.272	2.877
681	DIBENZOTHIOPHENE	0.7	0.753415	0.81193	0.81193	0.776641	Training/Validation	1.201	0.116	0.273	1.379
682	tert-NONANETHIOL	0.7	0.765082	0.818658	0.818658	0.763262	Training	1.075	0.042	0.219	2.961
683	2-FURANMETHANOL	1.8	1.7874	1.83182	1.83182	1.80343	Training	1.46	0.037	0.395	2.185
684	ACETAMIDE, N,N-DIMETHYL-	1.8	1.85317	1.85581	1.85581	1.87024	Training/Validation	1.472	0	0.377	3.551
685	PHENOL, 4-METHOXY-	1.3	1.25353	1.32108	1.32108	1.26321	Training	1.402	0.078	0.343	2.128
686	ETHANOL, 2-METHOXY-	1.8	1.93696	1.97234	1.97234	1.98222	Training	1.335	0	0.361	3.914
687	ETHANOL, 2-BUTOXY-	1.1	1.17879	1.16084	1.16084	1.14792	Training/Validation	1.241	0.047	0.278	3.463
688	ETHANOL, 2-(2-METHOXYETHOXY)-	1.38	1.35984	1.35397	1.35397	1.36826	Training	1.353	0.047	0.313	3.829
689	ETHANOL, 2-(2-ETHOXYETHOXY)-	1.2	1.19689	1.1827	1.1827	1.19061	Training	1.325	0.05	0.293	3.694
690	ETHANOL, 2-(2-(2-METHOXYETHOXY)ETHOXY)-	1.1	1.05779	1.05895	1.05895	1.08008	Training/Validation	1.36	0.052	0.286	3.796
691	2,5-PYRROLIDINEDIONE	2.31	2.24934	2.28696	2.28696	2.20486	Training	1.784	0.046	0.498	2.284
692	BENZOIC ACID, 4-FORMYL-	1.3	1.3272	1.34864	1.34864	1.30848	Training	1.484	0.071	0.363	1.709
693	ACETIC ACID, MERCAPTO-	3.1	3.06308	3.09952	3.09952	3.03374	Training/Validation	1.837	0	0.579	2.283
694	2-PROPENOIC ACID, 2 METHYL-2-HYDROXYETHYL ESTER	1.5	1.3862	1.36121	1.36121	1.33909	Training	1.433	0.046	0.337	2.931
695	1-PROPANOL, 2-METHOXY-	1.7	1.68237	1.65267	1.65267	1.66088	Training	1.299	0	0.325	3.69
696	4-HEPTANONE, 2,6-DIHYDROXY-2,6-DIMETHYL	0.9	0.887329	0.919472	0.919472	0.895444	Training/Validation	1.295	0.025	0.264	2.939
697	BENZYL ALCOHOL, alpha-METHYL-, FORMATE	1	1.03869	1.07869	1.07869	1.03736	Training	1.357	0.077	0.309	2.278
698	BENZOIC ACID, 2-FORMYL-	1.3	1.27918	1.32726	1.32726	1.27337	Training	1.484	0.081	0.363	1.709
699	ETHANONE, 1-(4-HYDROXYPHENYL)-	1.2	1.18064	1.23441	1.23441	1.18828	Training/Validation	1.392	0.072	0.334	1.871
700	PHENOL, 4-ETHENYL	1.2	1.12376	1.18346	1.18346	1.12824	Training	1.264	0.078	0.309	1.767
701	BENZOIC ACID, 2-(ACETYLOXY)	1.1	1.04646	1.11314	1.11314	1.07621	Training	1.51	0.089	0.344	2.059
702	BENZENAMINE, 4-ETHOXY-	1	1.03869	1.09431	1.09431	1.05541	Training/Validation	1.437	0.085	0.327	2.204
703	PHENOL, 4-CHLORO-	1.7	1.79344	1.79724	1.79724	1.71536	Training	1.614	0.08	0.436	1.393
704	1,3-BENZENEDICARBONYL DICHLORIDE	1.5	1.65123	1.58732	1.58732	1.54352	Training	1.75	0.08	0.438	1.447
705	TRISILOXANE, OCTAMETHYL-	0.9	0.824771	0.808682	0.808682	0.821706	Training/Validation	1.404	0.022	0.27	3.051
706	OCTASILOXANE, OCTADECAMETHYL	0.4	0.385944	0.254202	0.254202	0.35822	Training	1.506	0.036	0.234	3.149
707	HEPTASILOXANE, HEXADECAMETHYL-	0.4	0.433743	0.320734	0.320734	0.411366	Training	1.497	0.035	0.239	3.14
708	3-ETHYL HEPTANAL	0.863	0.842502	0.830138	0.830138	0.801708	Training/Validation	1.108	0.067	0.23	3.08
709	6-UNDECANONE	0.625	0.695594	0.722012	0.722012	0.679334	Training	1.083	0.058	0.213	3.066
710	1-DECANOL, 2-BUTYL	0.584	0.532464	0.552994	0.552994	0.512731	Training	1.036	0.065	0.189	3.098
711	1-TRIDECANOL, 2-METHYL	0.584	0.518581	0.585064	0.585064	0.524761	Training/Validation	1.036	0.05	0.189	3.098
712	1-DODECANOL, 2-METHYL-	0.64	0.551385	0.617466	0.617466	0.558273	Training	1.042	0.049	0.193	3.106
713	1-OCTANOL, 4-METHYL-	0.816	0.792134	0.787804	0.787804	0.76053	Training	1.075	0.066	0.219	3.154
714	PHENOL, 5-METHYL-2-(1-METHYLETHYL)-	0.81	0.825345	0.858938	0.858938	0.814027	Training/Validation	1.183	0.067	0.255	2.23
715	PHENOL, 3-METHYL-4-(1-METHYLETHYL)	1.06	0.825345	0.858938	0.858938	0.814027	Training	1.183	0.067	0.255	2.23
716	CYCLOHEXANEMETHANOL,4-HYDROXY-alpha,alpha,4-TRIMETHYL,trans	0.775	0.74096	0.750848	0.750848	0.713679	Training	1.198	0.063	0.24	2.783
717	1-OCTENE, 7-METHYL-	0.8	0.814757	0.82955	0.82955	0.805978	Training/Validation	0.918	0.045	0.193	3
718	1-NONENE, 8-METHYL-	0.7	0.744602	0.7677	0.7677	0.738972	Training	0.918	0.046	0.187	3
719	2-DECENE-(Z)	0.7	0.744141	0.75701	0.75701	0.733718	Training	0.918	0.051	0.187	3
720	2-DODECENE, (Z)-	0.6	0.642079	0.663166	0.663166	0.633519	Training/Validation	0.918	0.053	0.178	3
721	2-DODECENE, (E)-	0.6	0.642079	0.663166	0.663166	0.633519	Training	0.918	0.053	0.178	3
722	4-HYDROXYMETHYL-BENZOIC ACID	1.218	1.18438	1.20802	1.20802	1.17857	Training	1.471	0.071	0.346	1.766
723	3-BUTEN-2-OL ACETATE	1.34	1.43969	1.42076	1.42076	1.40248	Training/Validation	1.352	0.029	0.324	3.047
724	HEXANEDIOIC ACID, bis(2-ETHYLHEXYL)ESTER	0.4	0.3575	0.335682	0.335682	0.327424	Training	1.197	0.074	0.197	3.109
725	1,2,4-BENZENETRICARBOXYLIC ACID, TRIMETHYL ESTER	0.839	0.802891	0.796086	0.796086	0.81276	Training	1.522	0.094	0.31	2.557
726	BENZENE,1,3,5-TRIETHYL	0.7	0.672932	0.601712	0.601712	0.619822	Training/Validation	0.971	0.103	0.198	2.417
727	DODECANE, 1-BROMO	0.625	0.575601	0.61457	0.61457	0.557321	Training	1.061	0.054	0.202	2.645
728	DODECANE, 1,2-DIBROMO	0.743	0.558977	0.602018	0.602018	0.554679	Training	1.167	0.049	0.222	2.28
729	CYCLOPROPANECARBOXAMIDE	1.99	2.04336	2.02077	2.02077	2.10146	Training/Validation	1.573	0	0.425	2.251
730	HEXANAMIDE, 6-AMINO	1.18	1.16389	1.15007	1.15007	1.13998	Training	1.445	0.045	0.319	2.805
731	HEXANAMIDE	1.23	1.23697	1.22281	1.22281	1.20065	Training	1.363	0.043	0.31	2.956
732	NAPHTHALENE, 2,6-DIETHYL-	0.6	0.593086	0.558492	0.558492	0.571719	Training/Validation	0.997	0.105	0.203	2.005
733	1-PENTANAMINE,N-PENTYL-	0.7	0.69481	0.739292	0.739292	0.695402	Training	1.05	0.052	0.206	3.226
734	1-PENTANAMINE,N,N-DIPENTYL-	0.5	0.506894	0.51111	0.51111	0.483272	Training	1.021	0.071	0.182	3.236
735	UNDECANE,1-AMINO-	0.6	0.628747	0.675468	0.675468	0.625186	Training/Validation	1.043	0.053	0.2	3.093
736	1-OCTANAMINE, N-OCTYL-	0.449	0.443686	0.500336	0.500336	0.443991	Training	1.017	0.056	0.178	3.142
737	1-HEXAMINE, 2-ETHYL-N-(2-ETHYL-HEXYL)-	0.45	0.465208	0.468266	0.468266	0.435351	Training	1.017	0.071	0.178	3.142
738	ACRIDINE	0.8	0.693572	0.750612	0.750612	0.720764	Training/Validation	1.192	0.114	0.263	1.552
739	DISULFIDE, bis(1,1-DIMETHYLETHYL)	0.748	0.812429	0.814444	0.814444	0.77692	Training	1.198	0.069	0.249	2.659
740	THIOPHENE, TETRAHYDRO-2-METHYL-	1.28	1.34505	1.39268	1.39268	1.37086	Training	1.198	0.023	0.3	2.398
741	2-PENTANETHIOL	1.21	1.33104	1.32945	1.32945	1.3084	Training/Validation	1.135	0	0.272	2.937
742	DISULFIDE, ETHYL PROPYL	1.09	1.18304	1.22386	1.22386	1.18614	Training	1.267	0.043	0.298	2.524
743	BUTANE, 1-1'-THIOBIS-	0.815	0.838686	0.8673	0.8673	0.820036	Training	1.086	0.05	0.228	2.916
744	BENZO[b]THIOPHENE, 2,7-DIMETHYL	0.809	0.836331	0.90529	0.90529	0.859894	Training/Validation	1.229	0.098	0.28	1.697
745	BUTANE, 1,1'-THIOBIS[3-METHYL-	0.668	0.69153	0.753182	0.753182	0.693247	Training	1.065	0.042	0.211	2.931
746	2-PROPANOL, 1-ETHOXY, -ACETATE	1.2	1.16345	1.13579	1.13579	1.13594	Training	1.347	0.05	0.294	3.517
747	PROPANOL,(2-METHOXYMETHYLETHOXY)-	1.1	1.06772	1.06076	1.06076	1.0608	Training/Validation	1.3	0.048	0.277	3.597
748	2-PROPANOL,1-(1,1-DIMETHYLETHOXY)-	1.1	1.02375	0.998204	0.998204	0.989787	Training	1.218	0.064	0.262	3.398
749	2-PROPANOL,1-(2-(METHOXY-1-METHYLETHOXY)-1-METHYLETHOXY)-	0.8	0.776874	0.776814	0.776814	0.785944	Training	1.3	0.058	0.251	3.561
750	1-PROPANOL, 2-(1,1-DIMETHYL ETHOXY)-	1.1	1.05182	1.06662	1.06662	1.04007	Training/Validation	1.218	0.032	0.262	3.398
751	ETHANOL, 2-(2-(2-BUTOXYETHOXY)ETHOXY)-	0.8	0.778505	0.785366	0.785366	0.791058	Training	1.3	0.054	0.251	3.561
752	ETHANOL, 2-(2-(2-ETHOXYETHOXY)ETHOXY)-	1	0.956788	0.955154	0.955154	0.970618	Training	1.338	0.053	0.273	3.698
753	ETHANOL,2-(HEXYLOXY)-	0.9	0.915387	0.926068	0.926068	0.902486	Training/Validation	1.198	0.051	0.249	3.349
754	2-PROPANOL, 1-(1-METHYL-2-PROPOXYETHOXY)-	0.9	0.847776	0.837018	0.837018	0.836822	Training	1.259	0.063	0.252	3.466
755	2-PROPANOL, 1-PROPOXY-	1.3	1.18343	1.16939	1.16939	1.1548	Training	1.241	0.043	0.278	3.463
756	ETHANOL, 2-(2-BUTOXYETHOXY)-, ACETATE	0.76	0.843038	0.838372	0.838372	0.844279	Training/Validation	1.333	0.051	0.262	3.507
757	BENZENEACETONITRILE	1.1	1.199	1.2632	1.2632	1.20366	Training	1.272	0.078	0.318	1.805
758	ETHANAMINE, N-ETHYL-N-HYDROXY-	1.7	1.64783	1.61439	1.61439	1.62674	Training	1.378	0	0.337	3.493
759	ETHANOL, 2-(2-BUTENYLOXY)-	1.17	1.27988	1.25148	1.25148	1.22694	Training/Validation	1.295	0.047	0.3	3.135
760	SULFUROUS ACID, DIETHYL ESTER	1.6	1.62009	1.65245	1.65245	1.65496	Training	1.616	0.032	0.387	3.692
761	PHOSPHINE OXIDE, TRIPHENYL	0.5	0.458432	0.48381	0.48381	0.492447	Training	1.31	0.113	0.255	1.694
762	2-PROPANOL, 1-ETHOXY	1.44	1.36445	1.3309	1.3309	1.3245	Training/Validation	1.267	0.044	0.298	3.554
763	2-PROPENOIC ACID, 2-METHYL-,1,1-DIMETHYLETHYL ESTER	1.02	1.0589	1.05582	1.05582	1.02802	Training	1.281	0.047	0.279	3.032
764	SILANE, DICHLOROMETHYL-	3.4	3.2349	3.27878	3.27878	3.15736	Training	1.75	0	0.583	2.177
765	SILANE, CHLOROTRIMETHYL-	1.8	1.7854	1.79331	1.79331	1.84789	Training/Validation	1.43	0	0.376	2.369
766	DECAMETHYLCYCLOPENTASILOXANE	0.7	0.681901	0.561116	0.561116	0.649463	Training	1.571	0.045	0.278	3.157
767	DODECAMETHYLCYCLOHEXASILOXANE	0.6	0.583264	0.442858	0.442858	0.54983	Training	1.571	0.045	0.266	3.168
768	SILANE, DICHLORODIPHENYL	0.81	0.892381	0.869412	0.869412	0.876996	Training/Validation	1.514	0.089	0.326	1.515
769	SILANE, CHLORO(CHLOROMETHYL)DIMETHYL	1.667	1.62181	1.59039	1.59039	1.70653	Training	1.545	0	0.378	2.146
770	HYDROPEROXIDE, 1-PHENYLETHYL	1.1	1.06767	1.12025	1.12025	1.07934	Training	1.361	0.07	0.315	2.031
771	1,3-BENZENEDIAMINE, 2-METHYL-	1.1	1.15351	1.17543	1.17543	1.158	Training/Validation	1.36	0.054	0.32	1.743
772	ETHANONE, 1-(4-HYDROXY-3-METHOXYPHENYL)-	1	0.997871	1.04713	1.04713	1.01394	Training	1.437	0.083	0.322	2.188
773	BENZALDEHYDE, 4-HYDROXY-3-METHOXY-	1.2	1.11855	1.17595	1.17595	1.12997	Training	1.471	0.086	0.346	1.766
774	PHENOL, 2-METHOXY-	1.3	1.29875	1.35315	1.35315	1.30716	Training/Validation	1.402	0.063	0.343	2.128
775	ETHANOL, 2-(2-BUTOXYETHOXY)-	0.85	0.944103	0.943142	0.943142	0.939357	Training	1.278	0.052	0.263	3.523
776	BENZENE, 1-CHLORO-2-NITRO-4-(TRIFLUOROMETHYL)-	1.8	1.85306	1.87901	1.87901	1.84619	Training	2.254	0.075	0.552	1.63
777	BENZALDEHYDE, 4-(DIMETHYLAMINO)-	1	1.05101	1.08249	1.08249	1.05367	Training/Validation	1.433	0.071	0.321	2.308
778	BENZENE, 1,2-DICHLORO-4-NITRO-	2.1	2.04642	2.06964	2.06964	2.01687	Training	2.074	0.078	0.545	1.205
779	CYCLOHEXANONE, OXIME	1.3	1.24266	1.26504	1.26504	1.22548	Training	1.429	0.068	0.336	2.496
780	SILANE, ETHENYLTRIMETHOXY	1.37	1.48954	1.49729	1.49729	1.53881	Training/Validation	1.565	0	0.356	3.66
781	SILANE, DIMETHOXYDIMETHYL-	1.5	1.56621	1.54999	1.54999	1.57423	Training	1.457	0	0.343	3.613
782	TETRASILOXANE, DECAMETHYL-	0.9	0.674066	0.630976	0.630976	0.667117	Training	1.444	0.028	0.26	3.088
783	PHOSPHORIC ACID, TRIS(2-METHYLPHENYL) ESTER	0.4	0.415676	0.387018	0.387018	0.451228	Training/Validation	1.459	0.099	0.263	2.182
784	BUTANAMIDE, 3-OXO-N-PHENYL	0.9	1.02043	1.02999	1.02999	1.0315	Training	1.532	0.066	0.334	2.109
785	OXAZOLE	3.2	3.25414	3.41307	3.41307	3.20815	Training	1.811	0	0.604	2.469
786	ACETAMIDE, N-PHENYL-	1.1	1.1848	1.23716	1.23716	1.19637	Training/Validation	1.483	0.075	0.349	2.036
787	PROPANENITRILE, 2-HYDROXY-	2.7	2.68779	2.66808	2.66808	2.65679	Training	1.685	0	0.507	2.489
788	SULFURIC ACID, DIETHYL ESTER	1.6	1.54594	1.6465	1.6465	1.66243	Training	1.657	0.025	0.39	3.883
789	HEXANOIC ACID, 6-HYDROXY-	1.4	1.23934	1.22554	1.22554	1.20339	Training/Validation	1.379	0.045	0.314	2.908
790	HEXANOIC ACID, 2-HYDROXY-	1.4	1.23817	1.2234	1.2234	1.20088	Training	1.379	0.046	0.314	2.908
791	PROPANOIC ACID, 2-HYDROXY-, ETHYL ESTER	1.5	1.52455	1.48207	1.48207	1.47188	Training	1.415	0.032	0.339	3.307
792	ETHANOL, 2-(2-ETHOXYETHOXY)-, ACETATE	0.98	1.0405	1.02524	1.02524	1.03856	Training/Validation	1.379	0.049	0.287	3.634
793	BUTANOIC ACID, 3-OXO-, METHYL ESTER	1.82	1.70942	1.6697	1.6697	1.65582	Training	1.477	0.029	0.369	3.213
794	BUTANOIC ACID, 3-OXO-, ETHYL ESTER	1.4	1.45228	1.41465	1.41465	1.40426	Training	1.433	0.033	0.337	3.173
795	ACETIC ACID, CYANO-, METHYL ESTER	2.3	2.35353	2.4058	2.4058	2.34316	Training/Validation	1.784	0.022	0.498	2.921
796	ACETIC ACID, CYANO-, ETHYL ESTER	1.7	1.89536	1.8916	1.8916	1.86639	Training	1.689	0.032	0.432	2.916
797	PROPANENITRILE, 3-METHOXY	2	2.05371	2.04572	2.04572	2.00138	Training	1.573	0.033	0.425	3.152
798	2-PROPENOIC ACID, 2-CARBOXYETHYL ESTER	1.63	1.49649	1.48616	1.48616	1.47217	Training/Validation	1.53	0.039	0.367	2.737
799	1-PROPANESULFONYL CHLORIDE	2.29	2.24107	2.25606	2.25606	2.32722	Training	1.921	0	0.505	2.646
800	FORMAMIDE, N-(1,1-DIMETHYLETHYL)-	1.5	1.57455	1.53581	1.53581	1.55453	Training	1.411	0	0.338	3.197
801	ACETAMIDE, N-METHYL-	2.4	2.22254	2.2517	2.2517	2.2407	Training/Validation	1.551	0	0.433	3.319
802	ETHANOL,2,2'-THIOBIS-	1.6	1.54448	1.54775	1.54775	1.52583	Training	1.545	0.043	0.378	2.611
803	ETHANOL, 2-(ETHYLTHIO)-	1.5	1.56828	1.57258	1.57258	1.55086	Training	1.424	0.033	0.356	2.732
804	ETHANOL, 2-(DIETHYLAMINO)-	1.2	1.19581	1.18112	1.18112	1.17053	Training/Validation	1.301	0.036	0.288	3.474
805	ETHANOL, 2-(DIMETHYLAMINO)-	1.7	1.6512	1.63569	1.63569	1.65068	Training	1.378	0	0.337	3.694
806	2-PROPANOL, 1,1'-IMINOBIS-	1.2	1.17965	1.14869	1.14869	1.14354	Training	1.414	0.038	0.308	3.177
807	1-PIPERAZINEETHANOL	1.2	1.14934	1.10644	1.10644	1.09768	Training/Validation	1.445	0.078	0.319	3.059
808	2-PROPANAMINE, 1-METHOXY-	1.7	1.65092	1.6234	1.6234	1.63658	Training	1.378	0	0.337	3.578
809	ETHANOL, 2-BUTOXY-, ACETATE	0.88	1.03539	1.02081	1.02081	1.01606	Training	1.32	0.048	0.278	3.453
810	BENZALDEHYDE, 3-ETHOXY-4-HYDROXY-	1	0.948063	1.0172	1.0172	0.981537	Training/Validation	1.437	0.097	0.322	2.188
811	2-PROPENOIC ACID, 2 METHYL-, 2 HYDROXYPROPYL ESTER	1.2	1.20729	1.18699	1.18699	1.16825	Training	1.395	0.047	0.313	2.94
812	1,4-BENZENEDICARBOXYLIC ACID, bis(2-HYDROXYETHYL) ESTER	0.8	0.747182	0.739022	0.739022	0.75997	Training	1.505	0.083	0.301	2.364
813	1-PROPEN-2-OL, ACETATE	1.74	1.77012	1.73948	1.73948	1.75537	Training/Validation	1.4	0	0.358	3.061
814	ETHANOL, 2-PENTYLOXY	1.01	1.03165	1.02814	1.02814	1.00996	Training	1.218	0.05	0.262	3.398
815	1-METHOXY-2-PROPANONE	2	1.88678	1.86675	1.86675	1.87453	Training	1.379	0	0.362	3.543
816	STIGMASTA-5,22-DIEN-3-OL, (3beta,22E)-	0.274	0.272689	0.184146	0.184146	0.178201	Training/Validation	1.042	0.096	0.166	2.501
817	PROPANOIC ACID, 3-HYDROXY-2,2-DIMETHYL-, 3-HYDROXY-2,2-DIMETHYLPROPYL ESTER	0.809	0.814975	0.82624	0.82624	0.813175	Training	1.333	0.036	0.262	3.09
818	3,6,9,12-TETRAOXAHEXADECAN-1-OL	0.61	0.662893	0.67003	0.67003	0.685158	Training	1.314	0.056	0.242	3.587
819	BENZOIC ACID, 4-METHYL-, METHYL ESTER	1	1.04584	1.0851	1.0851	1.04448	Training/Validation	1.357	0.074	0.309	2.278
820	3a,4,7,7a-TETRAHYDRODIMETHYL-4,7-METHANO-1H-INDENE	0.695	0.645033	0.594284	0.594284	0.618326	Training	0.985	0.112	0.205	2.1
821	TRICYLCO(3.3.1.13,7)DECANE	0.7	0.723696	0.651464	0.651464	0.683554	Training	0.961	0.111	0.204	2.321
822	BICYCLO(2.2.1)HEPT-2-ENE, 5-ETHENYL-	0.8	0.867872	0.843324	0.843324	0.839557	Training/Validation	0.985	0.085	0.224	2.121
823	1,3-DIMETHYLTRICYCLO[3.3.1.1(3,7)]DECANE	0.655	0.643657	0.565114	0.565114	0.588693	Training	0.954	0.102	0.191	2.431
824	BICYCLO(2,2,1)HEPT-2-ENE,2-METHYL	0.9	0.95323	0.920264	0.920264	0.913364	Training	0.971	0.072	0.225	2.262
825	BICYLCO(2,2,1)HEPT-2-ENE)5-ETHYL-	0.8	0.835009	0.790292	0.790292	0.791474	Training/Validation	0.966	0.085	0.213	2.343
826	BICYCLO(2.2.1)HEPT-2-ENE	1	1.08778	1.05966	1.05966	1.05302	Training	0.977	0.062	0.239	2.159
827	BICYCLO(2,2,1)HEPT-2-ENE, 5-ETHYLIDENE-	0.8	0.867872	0.843324	0.843324	0.839557	Training	0.985	0.085	0.224	2.121
828	BICYCLO(2.2.1)HEPTANE, 2,2-DIMETHYL-3-METHYLENE-	0.7	0.776871	0.7461	0.7461	0.733919	Training/Validation	0.961	0.071	0.204	2.407
829	BICYCLO(3.1.1)HEPT-2-ENE, 2,6,6-TRIMETHYL-	0.8	0.755611	0.696926	0.696926	0.708176	Training	0.961	0.094	0.204	2.407
830	BICYCLO(3.1.1)HEPTANE, 6,6-DIMETHYL-2-METHYLENE	0.7	0.773533	0.737548	0.737548	0.728925	Training	0.961	0.075	0.204	2.407
831	HEXANE	1.05	1.07762	1.06406	1.06406	1.06894	Test	0.881	0.033	0.204	3.333
832	PENTANE, 2-METHYL-	1.2	1.1467	1.13461	1.13461	1.11952	Test	0.881	0	0.204	3.333
833	PENTANE, 3-METHYL-	1.2	1.1467	1.13461	1.13461	1.11952	Test	0.881	0	0.204	3.333
834	PENTANE, 2,3-DIMETHYL-	1.1	1.03384	1.03962	1.03962	1.00807	Test	0.887	0	0.196	3.286
835	BUTANE, 2,2,3-TRIMETHYL-	1	1.03384	1.03962	1.03962	1.00807	Test	0.887	0	0.196	3.286
836	HEPTANE, 3-METHYL-	0.9	0.853061	0.860462	0.860462	0.854435	Test	0.89	0.047	0.189	3.25
837	HEPTANE, 4-METHYL-	0.9	0.865405	0.892532	0.892532	0.870547	Test	0.89	0.032	0.189	3.25
838	HEXANE, 2,4-DIMETHYL-	0.9	0.869515	0.898946	0.898946	0.874129	Test	0.89	0.029	0.189	3.25
839	HEXANE, 3,4-DIMETHYL-	0.9	0.897039	0.928878	0.928878	0.892649	Test	0.89	0.015	0.189	3.25
840	BUTANE, 2,2,3,3-TETRAMETHYL-	0.9	0.941904	0.960948	0.960948	0.916219	Test	0.89	0	0.189	3.25
841	HEXANE, 2,2,5-TRIMETHYL-	0.8	0.783218	0.76446	0.76446	0.771957	Test	0.894	0.064	0.184	3.222
842	DECANE	0.7	0.716972	0.736698	0.736698	0.719987	Test	0.896	0.051	0.179	3.2
843	OCTANE, 2,2-DIMETHYL-	0.7	0.718703	0.75594	0.75594	0.727941	Test	0.896	0.042	0.179	3.2
844	HENEICOSANE	0.4	0.379418	0.4133	0.4133	0.367912	Test	0.908	0.057	0.151	3.095
845	TETRACOSANE	0.3	0.326839	0.358398	0.358398	0.308988	Test	0.909	0.058	0.146	3.083
846	OCTANE, 3-METHYL-	0.85	0.783223	0.80722	0.80722	0.789035	Test	0.894	0.044	0.184	3.222
847	3-ETHYLPENTANE, 2-2-DIMETHYL-	0.8	0.872677	0.901292	0.901292	0.845887	Test	0.894	0	0.184	3.222
848	1-PROPENE	2	1.99842	1.8911	1.8911	1.94163	Test	0.918	0	0.29	3
849	1-TRIACONTENE	0.185	0.256835	0.282114	0.282114	0.225275	Test	0.918	0.059	0.141	3
850	2-BUTENE, (Z)-	1.6	1.62873	1.55274	1.55274	1.58346	Test	0.918	0	0.256	3
851	1-PENTENE	1.4	1.39025	1.34374	1.34374	1.35256	Test	0.918	0	0.235	3
852	2-PENTENE, (E)-	1.5	1.39025	1.34374	1.34374	1.35256	Test	0.918	0	0.235	3
853	1-BUTENE, 2-METHYL-	1.4	1.39025	1.34374	1.34374	1.35256	Test	0.918	0	0.235	3
854	1-BUTENE, 3-METHYL-	1.5	1.39025	1.34374	1.34374	1.35256	Test	0.918	0	0.235	3
855	2-HEXENE, (E)-	1.24	1.1462	1.12391	1.12391	1.11941	Test	0.918	0.033	0.22	3
856	3-HEXENE, (Z)-	1.2	1.1462	1.12391	1.12391	1.11941	Test	0.918	0.033	0.22	3
857	2-PENTENE, 4-METHYL-, (E)-	1.2	1.21782	1.19446	1.19446	1.18426	Test	0.918	0	0.22	3
858	1-TETRADECENE	0.4	0.553518	0.581412	0.581412	0.545273	Test	0.918	0.054	0.17	3
859	HEPTENE, 6-METHYL-	0.9	0.898136	0.90349	0.90349	0.885239	Test	0.918	0.043	0.2	3
860	3-OCTENE, (E)-	0.9	0.896375	0.894938	0.894938	0.88021	Test	0.918	0.047	0.2	3
861	4-OCTENE, (Z)-	0.9	0.896375	0.894938	0.894938	0.88021	Test	0.918	0.047	0.2	3
862	CYCLOPENTENE, 1-METHYL-	1.3	1.25263	1.21903	1.21903	1.21859	Test	0.954	0.023	0.239	2.5
863	CYCLOHEXENE, 1-METHYL-4-(1-METHYLETHYLIDENE)-	0.8	0.787698	0.75382	0.75382	0.741712	Test	0.961	0.072	0.204	2.5
864	CYCLOHEXENE,1-(2-PROPENYL)	0.8	0.85915	0.815964	0.815964	0.810553	Test	0.966	0.078	0.213	2.444
865	1,4-PENTADIENE	1.6	1.54607	1.47567	1.47567	1.50171	Test	0.961	0	0.26	2.6
866	1,5-HEXADIENE	1.3	1.24448	1.21535	1.21535	1.2091	Test	0.954	0.033	0.239	2.667
867	1,3-CYCLOPENTADIENE, METHYL-	1.3	1.3788	1.32908	1.32908	1.34354	Test	0.985	0.023	0.259	2.167
868	2,4-HEXADIENE, (E,E)-	1.3	1.24448	1.21535	1.21535	1.2091	Test	0.954	0.033	0.239	2.667
869	1,3-CYCLOHEXADIENE, 2-METHYL-5-(1-METHYLETHYL)-	0.8	0.787698	0.75382	0.75382	0.741712	Test	0.961	0.072	0.204	2.5
870	2,4-HEXADIENE, 2,5-DIMETHYL-	1	0.943108	0.91371	0.91371	0.902184	Test	0.946	0.059	0.212	2.75
871	1,3-CYCLOHEXADIENE	1.4	1.27736	1.24356	1.24356	1.23928	Test	0.985	0.063	0.259	2.167
872	1-OCTYNE	0.8	0.947776	0.939366	0.939366	0.919269	Test	0.946	0.047	0.212	2.75
873	BENZENE, METHYL-	1.2	1.18698	1.1674	1.1674	1.16019	Test	0.997	0.062	0.255	2
874	BENZENE, 1,3-DIMETHYL-	1.1	1.04524	1.02613	1.02613	1.0131	Test	0.991	0.06	0.238	2.125
875	BENZENE, (1,1-DIMETHYLETHYL)-	0.7	0.836485	0.820612	0.820612	0.799497	Test	0.98	0.062	0.214	2.3
876	BENZENE, 1-METHYL-4-(1-METHYLETHYL)-	0.7	0.824641	0.799232	0.799232	0.784258	Test	0.98	0.072	0.214	2.3
877	BENZENE, 1,3-DIETHYL-	0.8	0.811111	0.775714	0.775714	0.769353	Test	0.98	0.083	0.214	2.3
878	BENZENE, 1,4-DIETHYL-	0.8	0.818653	0.788542	0.788542	0.777255	Test	0.98	0.077	0.214	2.3
879	BENZENE,-1,2,4,5-TETRAMETHYL-	0.8	0.819869	0.79068	0.79068	0.778625	Test	0.98	0.076	0.214	2.3
880	BENZENE, 1,4-BIS(1,1-DIMETHYLETHYL)-	0.6	0.601341	0.607972	0.607972	0.568318	Test	0.964	0.054	0.186	2.5
881	2H-1-BENZOPYRAN-6-OL, 3,4-DIHYDRO-2,5,7,8-TETRAMETHYL-2-[(4R,8R)-4,8,12-TRIMETHYLTRIDECYL]-, (2R)-	0.265	0.248205	0.211076	0.211076	0.180245	Test	1.092	0.08	0.172	2.686
882	BENZENE, 1,2,3-TRIETHYL-	0.7	0.680978	0.627368	0.627368	0.63003	Test	0.971	0.091	0.198	2.417
883	BENZENE, HEPTYL-	0.7	0.646266	0.622114	0.622114	0.601646	Test	0.967	0.071	0.192	2.462
884	BENZENE, DECYL-	0.6	0.530195	0.511624	0.511624	0.484358	Test	0.959	0.069	0.178	2.563
885	1,1':2', 1''-TERPHENYL	0.5	0.499481	0.454136	0.454136	0.488595	Test	0.994	0.112	0.197	1.676
886	BENZENE, 1,1'-METHYLENEBIS-	0.6	0.691274	0.682142	0.682142	0.685538	Test	0.999	0.09	0.215	1.775
887	BENZENE, UNDECYL-	0.6	0.497795	0.4818	0.4818	0.452018	Test	0.956	0.068	0.174	2.588
888	BENZENE, TETRADECYL-	0.5	0.422351	0.407464	0.407464	0.373728	Test	0.951	0.068	0.165	2.65
889	1-ETHYL-3,5-DIMETHYL BENZENE	0.8	0.816188	0.784266	0.784266	0.774562	Test	0.98	0.079	0.214	2.3
890	BENZENE, 1-ETHYL-,2,4-DIMETHYL-	0.8	0.824641	0.799232	0.799232	0.784258	Test	0.98	0.072	0.214	2.3
891	4-ETHYL-1,2-DIMETHYLBENZENE	0.8	0.817426	0.786404	0.786404	0.775901	Test	0.98	0.078	0.214	2.3
892	BENZENE, 1,2,4-TRIMETHYL-3-ETHYL-	0.72	0.749979	0.72297	0.72297	0.707162	Test	0.975	0.073	0.205	2.364
893	BENZENE, 1-ETHENYL-4-METHYL-	0.8	0.945461	0.93242	0.93242	0.922673	Test	0.998	0.078	0.235	2
894	BENZENE, 1-(1,1-DIMETHYLETHYL)-4-ETHENYL-	0.7	0.724527	0.71067	0.71067	0.686867	Test	0.985	0.065	0.205	2.25
895	NAPHTHALENE	0.88	0.888157	0.89682	0.89682	0.90811	Test	0.991	0.095	0.238	1.611
896	NAPHTHALENE, 1-ETHYL-	0.7	0.698278	0.689362	0.689362	0.698933	Test	1	0.103	0.218	1.84
897	1H-INDENE, 1-METHYL-	0.9	0.854909	0.851904	0.851904	0.849612	Test	1	0.086	0.231	1.81
898	1H-INDENE, 2-METHYL-	0.9	0.831275	0.832662	0.832662	0.83451	Test	1	0.095	0.231	1.81
899	INDENE, 1-PHENYL-	0.6	0.595422	0.57506	0.57506	0.602491	Test	0.991	0.106	0.208	1.614
900	BENZENE, 1,1'-(1,2-ETHENEDIYL)BIS-, (E)-	0.7	0.680522	0.66448	0.66448	0.668851	Test	0.996	0.084	0.212	1.72
901	1,3-CYCLOHEXADIENE, 1-METHYL-4-(1-METHYLETHYL)-	0.8	0.787698	0.75382	0.75382	0.741712	Test	0.961	0.072	0.204	2.5
902	OCTANAL	1	0.945382	0.959256	0.959256	0.920616	Test	1.124	0.05	0.242	3.09
903	HEXANAL, 2-ETHYL-	0.85	0.945382	0.959256	0.959256	0.920616	Test	1.124	0.05	0.242	3.09
904	2-HEXENAL, 2-ETHYL-	1	0.999208	1.01481	1.01481	0.97195	Test	1.163	0.05	0.257	2.843
905	UNDECANAL	0.7	0.693113	0.732702	0.732702	0.684955	Test	1.083	0.053	0.213	3.066
906	2-BUTENAL, (Z)-	2.1	2.07059	2.07431	2.07431	2.08361	Test	1.322	0	0.382	2.692
907	trans-CROTONALDEHYDE	2.1	2.07059	2.07431	2.07431	2.08361	Test	1.322	0	0.382	2.692
908	BENZALDEHYDE, 2-HYDROXY-	1.4	1.46408	1.49002	1.49002	1.44608	Test	1.429	0.063	0.366	1.701
909	BENZALDEHYDE, 4-HYDROXY-	1.4	1.39774	1.45795	1.45795	1.39186	Test	1.429	0.078	0.366	1.701
910	2-PENTANONE, 3-METHYL-	1.3	1.33145	1.32328	1.32328	1.30141	Test	1.167	0	0.275	3.12
911	2-BUTANONE, 3,3-DIMETHYL-	1.3	1.33145	1.32328	1.32328	1.30141	Test	1.167	0	0.275	3.12
912	3-PENTANONE, 2,4-DIMETHYL-	1.1	1.16577	1.17395	1.17395	1.13865	Test	1.143	0	0.256	3.103
913	2-NONANONE	0.9	0.838286	0.875036	0.875036	0.828905	Test	1.108	0.046	0.23	3.08
914	METHANONE, DIPHENYL-	0.7	0.737253	0.787264	0.787264	0.751074	Test	1.196	0.091	0.261	1.687
915	2-OXETANONE	2.9	2.71332	2.72938	2.72938	2.66467	Test	1.53	0	0.483	2.788
916	2(3H)-FURANONE, DIHYDRO-	2	2.0615	2.05118	2.05118	2.01996	Test	1.459	0.023	0.407	2.829
917	3-BUTEN-2-ONE, 3-METHYL	1.8	1.68656	1.68353	1.68353	1.69281	Test	1.264	0	0.332	2.752
918	2-OXETANONE, 4-METHYLENE-	2.5	2.45657	2.4513	2.4513	2.46591	Test	1.522	0	0.458	2.381
919	2-PROPANOL	2	1.94587	1.88964	1.88964	1.89085	Test	1.189	0	0.332	3.471
920	1-BUTANOL	1.4	1.62329	1.58067	1.58067	1.57347	Test	1.159	0	0.297	3.352
921	1-PROPANOL, 2-METHYL-	1.7	1.62329	1.58067	1.58067	1.57347	Test	1.159	0	0.297	3.352
922	1-HEXADECANOL	0.5	0.45442	0.508668	0.508668	0.451709	Test	1.026	0.056	0.181	3.086
923	1-NONADECANOL	0.4	0.381945	0.436262	0.436262	0.375831	Test	1.014	0.057	0.172	3.072
924	CYCLOHEXANOL	1.2	1.16585	1.15055	1.15055	1.11093	Test	1.167	0.062	0.275	2.741
925	1,2-BENZENEDIOL, 4-(1,1-DIMETHYLETHYL-)	0.9	0.81064	0.849828	0.849828	0.816464	Test	1.296	0.074	0.276	2.16
926	1,3-PENTANEDIOL, 2,2,4-TRIMETHYL	1	0.93099	0.974186	0.974186	0.931038	Test	1.198	0.016	0.249	3.097
927	2-BUTENE-1,4-DIOL, (Z)-	1.7	1.69168	1.70483	1.70483	1.67499	Test	1.379	0.033	0.362	2.681
928	2-BUTENE-1,4-DIOL, (E)-	1.7	1.69168	1.70483	1.70483	1.67499	Test	1.379	0.033	0.362	2.681
929	BUTANOIC ACID, 3-METHYL-	1.6	1.55664	1.5324	1.5324	1.54163	Test	1.333	0	0.326	3.017
930	CYCLOPENTANEACETIC ACID	1.2	1.11911	1.14018	1.14018	1.10431	Test	1.313	0.053	0.299	2.594
931	TRIDECANOIC ACID	0.6	0.586013	0.63577	0.63577	0.587517	Test	1.155	0.051	0.216	3.006
932	HEXADECANOIC ACID	0.5	0.458191	0.515896	0.515896	0.461219	Test	1.124	0.053	0.199	3.005
933	OCTANOIC ACID, 2-METHYL	0.865	0.862451	0.894128	0.894128	0.855454	Test	1.217	0.043	0.251	3.009
934	BENZOIC ACID, 4-METHYL-	1.1468	1.18064	1.23441	1.23441	1.18828	Test	1.392	0.072	0.334	1.871
935	FORMIC ACID, OCTYL ESTER	0.9	0.891429	0.899478	0.899478	0.873422	Test	1.217	0.052	0.251	3.241
936	FORMIC ACID, NONYL ESTER	0.8	0.799376	0.818232	0.818232	0.788512	Test	1.198	0.053	0.24	3.217
937	ACETIC ACID, 1-METHYLPROPYL ESTER	1.3	1.33761	1.31403	1.31403	1.29878	Test	1.295	0.029	0.3	3.362
938	PROPANOIC ACID, BUTYL ESTER	1.1	1.14339	1.12937	1.12937	1.10944	Test	1.265	0.044	0.28	3.31
939	BUTANOIC ACID, 3-METHYL-, 3-METHYLBUTYL ESTER	0.8	0.803892	0.846026	0.846026	0.807643	Test	1.198	0.04	0.24	3.217
940	BENZOIC ACID, BUTYL ESTER	0.8	0.822055	0.839616	0.839616	0.809281	Test	1.297	0.076	0.273	2.402
941	ACETIC ACID, HEPTYL ESTER	0.9	0.892735	0.90803	0.90803	0.879505	Test	1.217	0.048	0.251	3.241
942	ACETIC ACID, NONYL ESTER	0.7	0.713835	0.750718	0.750718	0.714245	Test	1.182	0.05	0.23	3.197
943	BENZOIC ACID, 2-HYDROXY-, METHYL ESTER	1.2	1.18686	1.23787	1.23787	1.19753	Test	1.471	0.073	0.346	2.088
944	1,2-BENZENEDICARBOXYLIC ACID, DIHEXYL ESTER	0.4	0.419914	0.38071	0.38071	0.387987	Test	1.28	0.081	0.222	2.684
945	BUTANOIC ACID, BUTYL ESTER	1	1.00322	1.00259	1.00259	0.979052	Test	1.239	0.048	0.264	3.272
946	BENZOIC ACID, ETHYL ESTER	1	1.03869	1.07869	1.07869	1.03736	Test	1.357	0.077	0.309	2.278
947	HEXANE, 1,1'-OXYBIS-	0.6	0.611836	0.663386	0.663386	0.619045	Test	1.049	0.054	0.198	3.285
948	ISOBENZOFURAN, 1,3-DIHYDRO-	1.36	1.14566	1.20551	1.20551	1.14847	Test	1.264	0.078	0.309	1.975
949	BUTANE, 2-METHOXY-	1.5	1.44587	1.40757	1.40757	1.39522	Test	1.135	0	0.272	3.674
950	BUTANE, 2-(1,1-DIMETHYLETHOXY)-	0.916	0.914724	0.959738	0.959738	0.917454	Test	1.086	0.032	0.228	3.425
951	ETHENE, CHLORO-	3.6	3.38366	3.56805	3.56805	3.32184	Test	1.459	0	0.564	1.935
952	BENZENE, 1,3-DICHLORO-	1.8	1.87582	1.81434	1.81434	1.77408	Test	1.459	0.06	0.407	1.341
953	BENZENE, 1-CHLORO-2-METHYL-	1.3	1.34318	1.38343	1.38343	1.34367	Test	1.287	0.057	0.329	1.728
954	BENZENE, 1-CHLORO-4-METHYL-	1.3	1.26589	1.33425	1.33425	1.26987	Test	1.287	0.08	0.329	1.728
955	BUTANE, 1-CHLORO-	1.8	1.63263	1.62781	1.62781	1.63114	Test	1.198	0	0.315	2.744
956	NAPHTHALENE, 1-CHLORO-	1	0.979488	1.04007	1.04007	0.988424	Test	1.233	0.094	0.296	1.451
957	2-BUTANAMINE, 2-METHYL-	1.33	1.29802	1.2905	1.2905	1.26151	Test	1.105	0	0.26	3.206
958	1-BUTANAMINE, N,N-DIMETHYL-	1.1	1.10692	1.11008	1.11008	1.09583	Test	1.091	0.044	0.245	3.571
959	2-PROPEN-1-AMINE	2.2	1.98513	1.98581	1.98581	1.99447	Test	1.241	0	0.359	2.693
960	1H-PYRROLE, 1-METHYL-	1.6	1.66688	1.71853	1.71853	1.70353	Test	1.296	0.023	0.35	2.379
961	HYDRAZINE, PHENYL-	1.3	1.33766	1.36607	1.36607	1.32155	Test	1.406	0.068	0.351	1.665
962	HEXANEDINITRILE	1.7	1.45264	1.4911	1.4911	1.45504	Test	1.406	0.047	0.351	2.421
963	1-NONANETHIOL	0.7	0.764739	0.799416	0.799416	0.750659	Test	1.075	0.051	0.219	2.961
964	OCTANE, 1,1'-THIOBIS-	0.4	0.445353	0.494782	0.494782	0.435165	Test	1.026	0.056	0.181	2.955
965	2,3-DIHYDRO-2-METHYL-BENZO(b)THIOPHENE	0.873	0.900318	0.97007	0.97007	0.92037	Test	1.234	0.095	0.286	1.766
966	1-BUTANETHIOL	1.4	1.55032	1.53541	1.53541	1.52834	Test	1.159	0	0.297	2.925
967	BENZENE, 1-CHLORO-4-(TRIFLUOROMETHYL)-	1.8	1.777	1.74226	1.74226	1.69981	Test	1.746	0.066	0.447	1.716
968	BENZENEACETIC ACID, 4-METHOXY-	1	1.01094	1.05569	1.05569	1.02397	Test	1.437	0.079	0.322	2.188
969	FORMAMIDE, N,N-DIMETHYL-	2.2	2.15612	2.29431	2.29431	2.27414	Test	1.551	0	0.433	3.721
970	PROPANENITRILE, 2-HYDROXY-2-METHYL-	2.2	2.07832	2.05935	2.05935	2.10283	Test	1.573	0	0.425	2.615
971	2-FURANCARBOXALDEHYDE	2.1	2.09479	2.13381	2.13381	2.08681	Test	1.495	0.037	0.432	2.132
972	2-PROPENOIC ACID, 1,2-ETHANEDIYL ESTER	1.2	1.26271	1.23729	1.23729	1.23353	Test	1.495	0.041	0.335	2.862
973	PENTASILOXANE, DODECAMETHYL-	0.5	0.573111	0.504084	0.504084	0.561193	Test	1.469	0.031	0.252	3.111
974	1-PROPANETHIOL, 3-(TRIETHOXYSILYL)-	0.508	0.822254	0.719234	0.719234	0.785165	Test	1.52	0.097	0.294	3.362
975	4-NONANONE	0.865	0.838112	0.87076	0.87076	0.826038	Test	1.108	0.048	0.23	3.08
976	OCTANE, 2,4-DIMETHYL-	0.7	0.716944	0.738836	0.738836	0.720823	Test	0.896	0.05	0.179	3.2
977	OCTANE, 2,5-DIMETHYL-	0.7	0.717805	0.726008	0.726008	0.715974	Test	0.896	0.056	0.179	3.2
978	PHENOL, 3-ETHYL	1.1	1.03988	1.08957	1.08957	1.03888	Test	1.236	0.074	0.291	2.033
979	4-HEPTANOL, 2,6-DIMETHYL-	0.8	0.796442	0.862634	0.862634	0.80443	Test	1.075	0.031	0.219	3.154
980	BENZENEMETHANOL, alpha-ETHYL	1	0.921402	0.960966	0.960966	0.914683	Test	1.207	0.07	0.271	2.143
981	BENZENEPROPANOL	1	0.897581	0.933172	0.933172	0.888078	Test	1.207	0.083	0.271	2.143
982	BENZENEMETHANOL, 3-METHYL	1.1	1.03988	1.08957	1.08957	1.03888	Test	1.236	0.074	0.291	2.033
983	PHENOL, 4-(1,1,3,3-TETRAMETHYL BUTYL)-	0.6	0.571272	0.58875	0.58875	0.5431	Test	1.117	0.067	0.214	2.452
984	1,4-CYCLOHEXANEDIMETHANOL	1	0.901651	0.88324	0.88324	0.85384	Test	1.239	0.077	0.264	2.731
985	ABIETIC ACID	0.41	0.371551	0.326886	0.326886	0.328016	Test	1.169	0.101	0.205	2.362
986	PROPANOIC ACID, 2,2-DIMETHYL-	1.6	1.55664	1.5324	1.5324	1.54163	Test	1.333	0	0.326	3.017
987	PENTADECANOIC ACID	0.51	0.495946	0.550174	0.550174	0.498075	Test	1.133	0.053	0.204	3.006
988	HEXANOIC ACID, 2-ETHYL-	1.04	0.964528	0.972784	0.972784	0.939803	Test	1.239	0.049	0.264	3.011
989	DECANEDIOIC ACID	0.8	0.824932	0.825888	0.825888	0.817097	Test	1.366	0.047	0.273	2.815
990	FORMIC ACID, 1,1-DIMETHYLETHYL ESTER	1.6	1.61499	1.5766	1.5766	1.58336	Test	1.333	0	0.326	3.434
991	1,2-HEXADIENE	1.3	1.24448	1.21535	1.21535	1.2091	Test	0.954	0.033	0.239	2.667
992	2-PROPENOIC ACID, 1-METHYLETHYL ESTER	1.4	1.43969	1.42076	1.42076	1.40248	Test	1.352	0.029	0.324	3.047
993	FORMIC ACID, PHENYLMETHYL ESTER	1.2	1.18044	1.24524	1.24524	1.19025	Test	1.392	0.083	0.334	2.195
994	1,2-BENZENEDICARBOXYLIC ACID, NONYL UNDECYL ESTER	0.291	0.262445	0.230564	0.230564	0.218567	Test	1.2	0.076	0.191	2.77
995	1,2-BENZENEDICARBOXYLIC ACID, DIMETHYL ESTER	0.9	0.947086	0.987592	0.987592	0.967344	Test	1.483	0.094	0.324	2.412
996	2-BUTENEDIOIC ACID (Z)-, DIBUTYL ESTER	0.7	0.751986	0.718958	0.718958	0.72105	Test	1.352	0.064	0.261	3.047
997	2-BUTENEDIOIC ACID (Z)-, DIMETHYL ESTER	1.6	1.548	1.50932	1.50932	1.48925	Test	1.53	0.048	0.367	3.137
998	BENZENE, OCTADECYL-	0.4	0.34669	0.334842	0.334842	0.295091	Test	0.946	0.067	0.156	2.708
999	BENZENE, 1,3,5-TRICHLORO-	2.1	1.97905	1.84033	1.84033	1.92063	Test	1.5	0.058	0.418	1.183
1000	HEXANE, 1-IODO-	0.997	1.0162	1.05168	1.05168	1.01684	Test	1.141	0.043	0.264	2.033
1001	1-HEPTANAMINE	1	0.93099	0.951864	0.951864	0.912824	Test	1.078	0.047	0.232	3.147
1002	1-DODECANAMINE	0.6	0.584611	0.633114	0.633114	0.581367	Test	1.037	0.054	0.195	3.085
1003	3,6,9.12-TETRAAZATETRADECANE-1,14-DIAMINE	0.6	0.604746	0.609066	0.609066	0.599166	Test	1.293	0.055	0.237	3.118
1004	1-BUTANAMINE, N,N-DIBUTYL-	0.6	0.640862	0.584608	0.584608	0.589003	Test	1.037	0.087	0.195	3.293
1005	HEXANENITRILE,6-AMINO-	1.1	1.18644	1.20421	1.20421	1.16848	Test	1.295	0.047	0.3	2.689
1006	CYCLOPENTANAMINE	1.4	1.29097	1.325	1.325	1.29453	Test	1.166	0.023	0.285	2.645
1007	1,4-BENZENEDIAMINE, N,N'-DIPHENYL-	0.5	0.466568	0.493392	0.493392	0.486908	Test	1.252	0.094	0.242	1.674
1008	BENZENE, 1,2-DINITRO-	1.8	1.64702	1.69897	1.69897	1.61982	Test	1.906	0.088	0.476	1.643
1009	BENZENE, 1,4-DINITRO-	1.8	1.84011	1.74601	1.74601	1.72801	Test	1.906	0.066	0.476	1.643
1010	BENZENE, 2-METHYL-1,3-DINITRO-	1.5	1.50068	1.45288	1.45288	1.44043	Test	1.871	0.074	0.44	1.847
1011	BENZENE, 4-METHYL-1,2-DINITRO-	1.5	1.32518	1.39943	1.39943	1.33867	Test	1.871	0.099	0.44	1.847
1012	BENZENE, 1-METHYL-3,5-DINITRO-	1.5	1.33841	1.4037	1.4037	1.34607	Test	1.871	0.097	0.44	1.847
1013	HYDRAZINE, 1,2-DIPHENYL	0.72	0.746216	0.788108	0.788108	0.763566	Test	1.314	0.084	0.28	1.698
1014	tert-DODECANETHIOL	0.6	0.604096	0.696274	0.696274	0.615444	Test	1.049	0.023	0.198	2.97
1015	ACETAMIDE, N-(4-HYDROXYPEHNYL)	1.1	1.1814	1.21889	1.21889	1.1884	Test	1.595	0.081	0.369	1.937
1016	ETHANONE, 1-(2-HYDROXYPHENYL)-	1.2	1.21257	1.25579	1.25579	1.22072	Test	1.392	0.062	0.334	1.871
1017	1-OCTANOL, 6-METHYL-	0.816	0.786446	0.832702	0.832702	0.784721	Test	1.075	0.045	0.219	3.154
1018	1-HEPTANOL, 3-ETHYL-	0.782	0.792646	0.785666	0.785666	0.759518	Test	1.075	0.067	0.219	3.154
1019	PHENOL, 3-METHYL-5-(1-METHYLETHYL)	0.782	0.797759	0.818316	0.818316	0.779645	Test	1.183	0.086	0.255	2.23
1020	NONENE, -2-METHYL-	0.7	0.744602	0.7677	0.7677	0.738972	Test	0.918	0.046	0.187	3
1021	2-DECENE,(E)-	0.7	0.744141	0.75701	0.75701	0.733718	Test	0.918	0.051	0.187	3
1022	PROPANOIC ACID, 2-METHYL-, 2,2-DIMETHYL-1-(1-METHYL ETHYL)-1,3-PROPANEDIYL ESTER	0.503	0.51514	0.513288	0.513288	0.505427	Test	1.26	0.063	0.223	3.151
1023	HEXANEDIOIC ACID, DIOCTYL ESTER	0.4	0.335707	0.36989	0.36989	0.338984	Test	1.197	0.058	0.197	3.109
1024	1,5-PENTANEDIAMINE	1.27	1.15288	1.15404	1.15404	1.11919	Test	1.206	0.043	0.275	3.028
1025	NAPHTHALENE, 1-PENTYL-	0.6	0.56178	0.5238	0.5238	0.531156	Test	0.994	0.099	0.197	2.071
1026	1-OCTANAMINE, N,N-DIOCTYL-	0.3	0.300552	0.336754	0.336754	0.281676	Test	0.994	0.063	0.159	3.148
1027	BENZENEAMINE,4-NITRO-N-(4-NITROPHENYL)-N-PHENYL-	0.5	0.647292	0.524884	0.524884	0.643075	Test	1.671	0.094	0.318	1.682
1028	PROPANE, 2-(METHYLTHIO)-	1.4556	1.53838	1.52777	1.52777	1.52203	Test	1.159	0	0.297	2.853
1029	DIBENZOTHIOPHENE, 4-METHYL-	0.663	0.662335	0.7109	0.7109	0.685543	Test	1.196	0.117	0.261	1.491
1030	ETHANOL, 2-(2-PROPOXYETHOXY)-	0.85	1.06418	1.05435	1.05435	1.05602	Test	1.3	0.051	0.277	3.597
1031	SULFURIC ACID, DIBUTYL ESTER	0.8	0.994565	0.935762	0.935762	0.968518	Test	1.501	0.06	0.303	3.503
1032	NONASILOXANE, EICOSAMETHYL	0.34	0.340523	0.189296	0.189296	0.306736	Test	1.514	0.037	0.229	3.157
1033	ETHANOL, 2-PROPOXY-	1.26	1.36596	1.33304	1.33304	1.32635	Test	1.267	0.043	0.298	3.554
1034	BENZENE, 1-CHLORO-2,4-DINITRO-	2	1.87604	1.8375	1.8375	1.90446	Test	2.108	0.081	0.527	1.321
1035	HEXASILOXANE, TETRADECAMETHYL-	0.5	0.49389	0.402096	0.402096	0.477014	Test	1.485	0.034	0.245	3.128
1036	PHOSPHORIC ACID, TRIPHENYL ESTER	0.5	0.556479	0.546096	0.546096	0.59902	Test	1.52	0.096	0.29	2.084
1037	PROPANOIC ACID, 3-ETHOXY-, ETHYL ESTER	1.05	1.16603	1.14006	1.14006	1.13956	Test	1.347	0.048	0.294	3.517
1038	BENZOIC ACID, 4-FORMYL-, METHYL ESTER	1.1	1.13233	1.17877	1.17877	1.14234	Test	1.458	0.073	0.337	2.163
a The compounds with status labelled as "Training" were used as training samples in the four models; the compounds with status labelled as "Test" were used as test samples in the four models; the compounds with status labelled as "Training/Validation" were used as validation samples in the ANN model and training samples in the other three models, respectively.

## Sheet: Result Comparision
LFL result comparison using Pan et al. [37] dataset
		LFL (vol.%)	LFL (vol.%) (Pan et al. [37])				Molecular descriptors				LFL (vol.%) (Our mode)
No.	Name	Observed	Predicted(SVM)	Predicted(MLR)	Predicted(PLS)	Predicted(ANN)	AAC	PW5	SIC0	GATS1v	Interaction model	Error
1	BUTANE	1.5	1.47976	1.41239	1.41239	1.4423	0.863	0	0.227	3.5	1.37126	0.128736
2	PENTANE	1.3	1.28891	1.25336	1.25336	1.25791	0.874	0	0.214	3.4	1.20146	0.0985368		Coefficients
3	BUTANE, 2-METHYL-	1.3	1.28891	1.25336	1.25336	1.25791	0.874	0	0.214	3.4	1.20146	0.0985368		B1	0.5644		R2	= 0.979
4	PROPANE, 2,2-DIMETHYL-	1.3	1.28891	1.25336	1.25336	1.25791	0.874	0	0.214	3.4	1.20146	0.0985368		B2	12.5173
5	BUTANE, 2,2-DIMETHYL-	1.2	1.1467	1.13461	1.13461	1.11952	0.881	0	0.204	3.333	1.07659	0.123412		B3	-2.2022
6	BUTANE, 2,3-DIMETHYL-	1.2	1.1467	1.13461	1.13461	1.11952	0.881	0	0.204	3.333	1.07659	0.123412		B4	0.5902
7	HEPTANE	1	0.949776	0.94769	0.94769	0.947804	0.887	0.043	0.196	3.286	0.90391	0.0960905		B5	-4.766
8	HEXANE, 2-METHYL-	1	0.949014	0.945552	0.945552	0.946716	0.887	0.044	0.196	3.286	0.902897	0.0971027		B6	-36.902
9	HEXANE, 3-METHYL-	1	0.977447	0.992588	0.992588	0.973654	0.887	0.022	0.196	3.286	0.931183	0.0688175		B7	4.4465
10	PENTANE, 3-ETHYL-	1	1.03384	1.03962	1.03962	1.00807	0.887	0	0.196	3.286	0.977783	0.0222173		B8	2.1331
11	PENTANE, 2,2-DIMETHYL-	1	1.03384	1.03962	1.03962	1.00807	0.887	0	0.196	3.286	0.977783	0.0222173		B9	-4.3963
12	PENTANE, 2,4-DIMETHYL-	1	1.03384	1.03962	1.03962	1.00807	0.887	0	0.196	3.286	0.977783	0.0222173		B10	215.361
13	PENTANE, 3,3-DIMETHYL-	1	1.03384	1.03962	1.03962	1.00807	0.887	0	0.196	3.286	0.977783	0.0222173		B11	0.0181
14	OCTANE	0.8	0.853061	0.860462	0.860462	0.854435	0.89	0.047	0.189	3.25	0.81897	0.0189705		B12	-20.4864
15	HEPTANE, 2-METHYL-	0.9	0.855149	0.869014	0.869014	0.858455	0.89	0.043	0.189	3.25	0.822992	0.0770084		B13	11.0002
16	HEXANE, 3-ETHYL-	0.9	0.860839	0.88398	0.88398	0.865966	0.89	0.036	0.189	3.25	0.830852	0.0691476
17	HEXANE, 2,2-DIMETHYL-	0.9	0.853061	0.860462	0.860462	0.854435	0.89	0.047	0.189	3.25	0.81897	0.0810295
18	HEXANE, 2,3-DIMETHYL-	0.9	0.865405	0.892532	0.892532	0.870547	0.89	0.032	0.189	3.25	0.835883	0.0641169
19	HEXANE, 2,5-DIMETHYL-	0.9	0.850662	0.834806	0.834806	0.843454	0.89	0.059	0.189	3.25	0.808568	0.0914319
20	HEXANE, 3,3-DIMETHYL-	0.9	0.894605	0.92674	0.92674	0.891221	0.89	0.016	0.189	3.25	0.860955	0.0390447
21	PENTANE, 3-ETHYL-2-METHYL-	0.9	0.941904	0.960948	0.960948	0.916219	0.89	0	0.189	3.25	0.896554	0.00344588
22	PENTANE, 3-ETHYL-3-METHYL-	0.9	0.941904	0.960948	0.960948	0.916219	0.89	0	0.189	3.25	0.896554	0.00344588
23	PENTANE, 2,2,3,TRIMETHYL-	1	0.941904	0.960948	0.960948	0.916219	0.89	0	0.189	3.25	0.896554	0.103446
24	PENTANE, 2,2,4-TRIMETHYL-	0.95	0.941904	0.960948	0.960948	0.916219	0.89	0	0.189	3.25	0.896554	0.0534459
25	PENTANE, 2,3,3-TRIMETHYL-	1	0.941904	0.960948	0.960948	0.916219	0.89	0	0.189	3.25	0.896554	0.103446
26	PENTANE, 2,3,4-TRIMETHYL-	1	0.941904	0.960948	0.960948	0.916219	0.89	0	0.189	3.25	0.896554	0.103446
27	NONANE	0.7	0.781515	0.794392	0.794392	0.783449	0.894	0.05	0.184	3.222	0.755559	0.0555589
28	HEPTANE, 3,3,5-TRIMETHYL-	0.7	0.719198	0.758078	0.758078	0.728887	0.896	0.041	0.179	3.2	0.708671	0.0086705
29	HEXANE,2,4,4-TRIMETHYL-	0.8	0.811183	0.856394	0.856394	0.814854	0.894	0.021	0.184	3.222	0.792066	0.00793366
30	PENTANE, 2,2,3,3,-TETRAMETHYL-	0.8	0.872677	0.901292	0.901292	0.845887	0.894	0	0.184	3.222	0.836087	0.0360868
31	PENTANE, 2,2,3,4-TETRAMETHYL-	0.85	0.872677	0.901292	0.901292	0.845887	0.894	0	0.184	3.222	0.836087	0.0139132
32	PENTANE, 2,2,4,4-TETRAMETHYL-	0.85	0.872677	0.901292	0.901292	0.845887	0.894	0	0.184	3.222	0.836087	0.0139132
33	PENTANE, 2,3,3,4-TETRAMETHYL-	0.8	0.872677	0.901292	0.901292	0.845887	0.894	0	0.184	3.222	0.836087	0.0360868
34	TETRACOSANE, 2,6,10,15,19,23-HEXAMETHYL-	0.2	0.256469	0.302078	0.302078	0.237906	0.911	0.054	0.14	3.067	0.280381	0.080381
35	HEXANE, 2,2,3,3-TETRAMETHYL-	0.7	0.730809	0.783734	0.783734	0.741289	0.896	0.029	0.179	3.2	0.723766	0.0237656
36	HEXANE, 2,2,5,5-TETRAMETHYL-	0.7	0.723993	0.698214	0.698214	0.706747	0.896	0.069	0.179	3.2	0.68393	0.0160697
37	UNDECANE	0.7	0.66531	0.68938	0.68938	0.668202	0.898	0.052	0.175	3.182	0.652276	0.047724
38	DODECANE	0.6	0.614679	0.64238	0.64238	0.616916	0.9	0.053	0.171	3.167	0.606666	0.00666563
39	TRIDECANE	0.6	0.578435	0.607276	0.607276	0.579313	0.901	0.054	0.168	3.154	0.573203	0.0267974
40	TETRADECANE	0.5	0.542306	0.574522	0.574522	0.54267	0.902	0.054	0.165	3.143	0.540966	0.0409657
41	PENTADECANE	0.5	0.518203	0.549688	0.549688	0.516582	0.903	0.055	0.163	3.133	0.518002	0.0180021
42	HEXADECANE	0.5	0.482957	0.517252	0.517252	0.480345	0.904	0.055	0.16	3.125	0.486286	0.0137137
43	HEPTADECANE	0.5	0.459742	0.492736	0.492736	0.454723	0.905	0.056	0.158	3.118	0.463755	0.0362446
44	OCTADECANE	0.4	0.435876	0.470358	0.470358	0.429663	0.906	0.056	0.156	3.111	0.442221	0.0422209
45	NONADECANE	0.4	0.413351	0.445948	0.445948	0.404262	0.907	0.057	0.154	3.105	0.41997	0.0199701
46	EICOSANE	0.4	0.392188	0.425514	0.425514	0.381702	0.907	0.057	0.152	3.1	0.400252	0.000252181
47	DOCOSANE	0.4	0.358583	0.392972	0.392972	0.345459	0.908	0.057	0.149	3.091	0.369257	0.0307426
48	TRICOSANE	0.4	0.347337	0.378726	0.378726	0.33142	0.909	0.058	0.148	3.087	0.357082	0.0429181
49	PENTACOSANE	0.3	0.316602	0.348128	0.348128	0.297661	0.909	0.058	0.145	3.08	0.327947	0.0279466
50	HEXACOSANE	0.3	0.304346	0.336126	0.336126	0.284121	0.91	0.058	0.144	3.077	0.316809	0.0168092
51	HEPTACOSANE	0.3	0.294237	0.325856	0.325856	0.272794	0.91	0.058	0.143	3.074	0.307119	0.00711913
52	OCTACOSANE	0.3	0.284153	0.315586	0.315586	0.261466	0.91	0.058	0.142	3.071	0.297448	0.00255231
53	NONACOSANE	0.3	0.273686	0.301552	0.301552	0.247779	0.911	0.059	0.141	3.069	0.285626	0.0143739
54	NONANE, 3-METHYL-	0.7	0.717602	0.749526	0.749526	0.725181	0.896	0.045	0.179	3.2	0.704355	0.0043554
55	NONANE, 2-METHYL-	0.7	0.717358	0.747388	0.747388	0.724285	0.896	0.046	0.179	3.2	0.703325	0.00332509
56	NONANE, 4-METHYL-	0.7	0.717042	0.743112	0.743112	0.72253	0.896	0.048	0.179	3.2	0.701319	0.00131931
57	NONANE, 5-METHYL	0.7	0.722179	0.704628	0.704628	0.708731	0.896	0.066	0.179	3.2	0.686061	0.0139385
58	NONANE, 2,2,4,4,6,8,8-HEPTAMETHYL-	0.5	0.486434	0.570702	0.570702	0.498221	0.904	0.03	0.16	3.125	0.51421	0.01421
59	OCTANE, 2-METHYL-	0.798	0.782808	0.805082	0.805082	0.788074	0.894	0.045	0.184	3.222	0.760477	0.0375226
60	OCTANE, 4-METHYL-	0.85	0.781329	0.790116	0.790116	0.781679	0.894	0.052	0.184	3.222	0.753713	0.0962873
61	3-ETHYLHEPTANE	0.8	0.781515	0.794392	0.794392	0.783449	0.894	0.05	0.184	3.222	0.755559	0.0444411
62	HEPTANE, 2,2-DIMETHYL-	0.8	0.784222	0.811496	0.811496	0.790994	0.894	0.042	0.184	3.222	0.763656	0.0363445
63	UNDECANE, 3-METHYL-	0.6	0.613367	0.655208	0.655208	0.621415	0.9	0.047	0.171	3.167	0.612468	0.0124683
64	CYCLOPENTANE	1.4	1.3802	1.32254	1.32254	1.33798	0.918	0	0.235	2.8	1.35144	0.0485636
65	CYCLOPENTANE, METHYL-	1.2	1.1464	1.12759	1.12759	1.12092	0.918	0.023	0.22	2.833	1.12658	0.0734179
66	CYCLOPENTANE, ETHYL-	1.1	0.997632	0.990728	0.990728	0.977308	0.918	0.037	0.209	2.857	0.979468	0.120532
67	CYCLOPENTANE, 1,1-DIMETHYL-	1.1	1.00803	1.00783	1.00783	0.990558	0.918	0.029	0.209	2.857	0.9953	0.1047
68	CYCLOPENTANE, PROPYL-	0.95	0.884677	0.870998	0.870998	0.860027	0.918	0.052	0.2	2.875	0.858904	0.0910963
69	CYCLOPENTANE,(1-METHYLETHYL)-	0.9	0.890631	0.896654	0.896654	0.875959	0.918	0.04	0.2	2.875	0.879268	0.0207316
70	CYCLOPENTANE, 1-ETHYL-1-METHYL-	0.9	0.895417	0.907344	0.907344	0.883265	0.918	0.035	0.2	2.875	0.888414	0.011586
71	CYCLOPENTANE, 1-BUTYL-	0.8	0.805053	0.783576	0.783576	0.775897	0.918	0.061	0.193	2.889	0.773631	0.0263686
72	CYCLOHEXANE, ETHYL-	0.9	0.882512	0.83679	0.83679	0.841879	0.918	0.068	0.2	2.875	0.835096	0.0649037
73	CYCLOHEXANE, 1,1-DIMETHYL-	0.9	0.88402	0.864584	0.864584	0.856371	0.918	0.055	0.2	2.875	0.854148	0.0458522
74	CYCLOHEXANE, (1-METHYL ETHYL)-	0.8	0.805545	0.772886	0.772886	0.770909	0.918	0.066	0.193	2.889	0.766755	0.0332448
75	CYCLOHEXANE,-1,2,3,4-TETRAMETHYL-	0.7	0.739092	0.720754	0.720754	0.710752	0.918	0.063	0.187	2.9	0.710291	0.0102913
76	CYCLOHEXANE, 1,1-DIETHYL-	0.8	0.738587	0.72503	0.72503	0.712623	0.918	0.061	0.187	2.9	0.712986	0.0870138
77	CYCLOHEXANE, DECYL-	0.5	0.498799	0.482952	0.482952	0.463753	0.918	0.069	0.164	2.937	0.476863	0.0231367
78	CYCLOOCTANE	0.9	0.883011	0.84748	0.84748	0.847205	0.918	0.063	0.2	2.875	0.842119	0.0578815
79	CYCLOHEXANE, trans-1,4-DIETHYL	0.776	0.743281	0.690822	0.690822	0.698939	0.918	0.077	0.187	2.9	0.693206	0.0827943
80	HEPTANE, 2,6-DIMETHYL-	0.8	0.786948	0.820048	0.820048	0.795063	0.894	0.038	0.184	3.222	0.768187	0.031813
81	3-ETHYLPENTANE, 2,4-DIMETHYL-	0.8	0.872677	0.901292	0.901292	0.845887	0.894	0	0.184	3.222	0.836087	0.0360868
82	ETHENE	2.3	2.60586	2.53798	2.53798	2.54753	0.918	0	0.355	3	2.78022	0.480218
83	1-BUTENE	1.6	1.62873	1.55274	1.55274	1.58346	0.918	0	0.256	3	1.59065	0.0093481
84	2-PENTENE, (Z)-	1.5	1.39025	1.34374	1.34374	1.35256	0.918	0	0.235	3	1.35179	0.14821
85	2-BUTENE, 2-METHYL-	1.4	1.39025	1.34374	1.34374	1.35256	0.918	0	0.235	3	1.35179	0.0482103
86	1-HEXENE	1.2	1.1462	1.12391	1.12391	1.11941	0.918	0.033	0.22	3	1.10937	0.0906264
87	2-HEXENE, (Z)-	1.24	1.1462	1.12391	1.12391	1.11941	0.918	0.033	0.22	3	1.10937	0.130626
88	3-HEXENE, (E)-	1.2	1.1462	1.12391	1.12391	1.11941	0.918	0.033	0.22	3	1.10937	0.0906264
89	1-PENTENE, 2-METHYL-	1.2	1.21782	1.19446	1.19446	1.18426	0.918	0	0.22	3	1.18467	0.0153314
90	1-PENTENE, 3-METHYL	1.2	1.21782	1.19446	1.19446	1.18426	0.918	0	0.22	3	1.18467	0.0153314
91	1-PENTENE, 4-METHYL-	1.2	1.21782	1.19446	1.19446	1.18426	0.918	0	0.22	3	1.18467	0.0153314
92	2-PENTENE, 2-METHYL-	1.2	1.21782	1.19446	1.19446	1.18426	0.918	0	0.22	3	1.18467	0.0153314
93	2-PENTENE, 3-METHYL-,(Z)-	1.2	1.21782	1.19446	1.19446	1.18426	0.918	0	0.22	3	1.18467	0.0153314
94	1-HEXENE, 4-METHYL-	1.1	1.03072	1.03796	1.03796	1.0164	0.918	0.022	0.209	3	1.01199	0.0880067
95	2-PENTENE, 4-METHYL-, (Z)-	1.2	1.21782	1.19446	1.19446	1.18426	0.918	0	0.22	3	1.18467	0.0153314
96	PENTANE, 3-METHYLENE-	1.2	1.21782	1.19446	1.19446	1.18426	0.918	0	0.22	3	1.18467	0.0153314
97	1-BUTENE, 2,3-DIMETHYL-	1.2	1.21782	1.19446	1.19446	1.18426	0.918	0	0.22	3	1.18467	0.0153314
98	1-BUTENE, 3,3-DIMETHYL-	1.2	1.21782	1.19446	1.19446	1.18426	0.918	0	0.22	3	1.18467	0.0153314
99	2-BUTENE, 2,3-DIMETHYL-	1.2	1.21782	1.19446	1.19446	1.18426	0.918	0	0.22	3	1.18467	0.0153314
100	1-PENTENE, 2-ETHYL-	1	1.03072	1.03796	1.03796	1.0164	0.918	0.022	0.209	3	1.01199	0.0119933
101	1-HEPTENE	1	1.00523	0.993058	0.993058	0.983764	0.918	0.043	0.209	3	0.974022	0.025978
102	2-HEPTENE, (Z)-	1.1	1.00523	0.993058	0.993058	0.983764	0.918	0.043	0.209	3	0.974022	0.125978
103	3-HEPTENE, (E)-	1.1	1.00523	0.993058	0.993058	0.983764	0.918	0.043	0.209	3	0.974022	0.125978
104	1-HEXENE, 2-METHYL-	1	1.00463	0.99092	0.99092	0.982383	0.918	0.044	0.209	3	0.972427	0.0275735
105	1-PENTENE, 3-ETHYL-	1	1.09137	1.08499	1.08499	1.05939	0.918	0	0.209	3	1.06408	0.0640763
106	1-HEXENE, 3-METHYL-	1	1.03072	1.03796	1.03796	1.0164	0.918	0.022	0.209	3	1.01199	0.0119933
107	1-HEXENE, 3-ETHYL-	0.93	0.903243	0.918456	0.918456	0.894607	0.918	0.036	0.2	3	0.890295	0.0397051
108	1-HEPTENE, 4-METHYL-	0.93	0.907556	0.927008	0.927008	0.900303	0.918	0.032	0.2	3	0.897177	0.0328232
109	1-BUTENE, 2,3,3-TRIMETHYL-	1	1.09137	1.08499	1.08499	1.05939	0.918	0	0.209	3	1.06408	0.0640763
110	3-HEPTENE, (Z)-	1.1	1.00523	0.993058	0.993058	0.983764	0.918	0.043	0.209	3	0.974022	0.125978
111	1-OCTENE	0.8	0.896375	0.894938	0.894938	0.88021	0.918	0.047	0.2	3	0.872889	0.0728888
112	1-PENTENE, 2,4,4-TRIMETHYL-	0.9	0.98837	0.995424	0.995424	0.956446	0.918	0	0.2	3	0.966698	0.066698
113	2-PENTENE, 2,4,4-TRIMETHYL-	0.9	0.98837	0.995424	0.995424	0.956446	0.918	0	0.2	3	0.966698	0.066698
114	HEPTANE, 3-METHYLENE-	0.9	0.896375	0.894938	0.894938	0.88021	0.918	0.047	0.2	3	0.872889	0.0271112
115	1-DECENE	0.55	0.744141	0.75701	0.75701	0.733718	0.918	0.051	0.187	3	0.732573	0.182573
116	1-UNDECENE	0.5	0.687073	0.705112	0.705112	0.678124	0.918	0.052	0.182	3	0.680257	0.180257
117	1-OCTADECENE	0.3	0.446878	0.477616	0.477616	0.434573	0.918	0.056	0.16	3	0.456397	0.156397
118	CYCLOPENTENE	1.5	1.54684	1.45447	1.45447	1.49288	0.961	0	0.26	2.4	1.54628	0.0462809
119	CYCLOHEXENE	1.2	1.19043	1.13351	1.13351	1.13502	0.954	0.063	0.239	2.5	1.15746	0.0425411
120	trans-2-EICOSENE	0.258	0.395333	0.425718	0.425718	0.379337	0.918	0.057	0.155	3	0.406783	0.148783
121	trans-2-PENTADECENE	0.345	0.521309	0.549418	0.549418	0.511749	0.918	0.055	0.167	3	0.526258	0.181258
122	CYCLOHEPTENE	1.1	1.04674	1.00041	1.00041	0.996964	0.949	0.063	0.224	2.571	1.01301	0.0869887
123	CYCLOOCTENE	1	0.927452	0.891908	0.891908	0.883201	0.946	0.063	0.212	2.625	0.897106	0.102894
124	4-OCTENE, (E)-	0.9	0.896375	0.894938	0.894938	0.88021	0.918	0.047	0.2	3	0.872889	0.0271112
125	3-OCTENE, (Z)-	0.9	0.896375	0.894938	0.894938	0.88021	0.918	0.047	0.2	3	0.872889	0.0271112
126	1-NONADECENE	0.3	0.416197	0.445622	0.445622	0.401207	0.918	0.057	0.157	3	0.426129	0.126129
127	1-EICOSENE	0.3	0.395333	0.425718	0.425718	0.379337	0.918	0.057	0.155	3	0.406783	0.106783
128	CYCLOHEXENE, 4-ETHENYL-	1	0.975149	0.940794	0.940794	0.930442	0.971	0.068	0.225	2.375	0.955206	0.0447938
129	CYCLOPENTENE, 3-METHYL-	1.3	1.25263	1.21903	1.21903	1.21859	0.954	0.023	0.239	2.5	1.26067	0.0393258
130	CYCLOPENTENE, 4-METHYL-	1.3	1.25263	1.21903	1.21903	1.21859	0.954	0.023	0.239	2.5	1.26067	0.0393258
131	HEXENE, 2,3-DIMETHYL-	0.9	0.907556	0.927008	0.927008	0.900303	0.918	0.032	0.2	3	0.897177	0.0028232
132	CYCLOHEXENE, 1-METHYL-4-(1-METHYLETHENYL)-, (R)-	0.7	0.787698	0.75382	0.75382	0.741712	0.961	0.072	0.204	2.5	0.760363	0.0603634
133	1,2-BUTADIENE	2	1.84806	1.76621	1.76621	1.81436	0.971	0	0.292	2.5	1.89135	0.108653
134	1,3-BUTADIENE	2	1.84806	1.76621	1.76621	1.81436	0.971	0	0.292	2.5	1.89135	0.108653
135	1,2-PENTADIENE	1.5	1.54607	1.47567	1.47567	1.50171	0.961	0	0.26	2.6	1.54671	0.0467133
136	1,3-PENTADIENE, (Z)-	1.6	1.54607	1.47567	1.47567	1.50171	0.961	0	0.26	2.6	1.54671	0.0532867
137	1,3-PENTADIENE, (E)-	1.6	1.54607	1.47567	1.47567	1.50171	0.961	0	0.26	2.6	1.54671	0.0532867
138	2,3-PENTADIENE	1.6	1.54607	1.47567	1.47567	1.50171	0.961	0	0.26	2.6	1.54671	0.0532867
139	1,2-BUTADIENE, 3-METHYL	1.6	1.54607	1.47567	1.47567	1.50171	0.961	0	0.26	2.6	1.54671	0.0532867
140	1,3-CYCLOPENTADIENE	1.7	1.75374	1.62362	1.62362	1.70033	0.994	0	0.287	2	1.78287	0.0828726
141	CYCLOHEXENE, 3-METHYLENE-6-(1-METHYLETHYL)-	0.8	0.787698	0.75382	0.75382	0.741712	0.961	0.072	0.204	2.5	0.760363	0.0396366
142	2,4-HEXADIENE, (E,Z)-	1.3	1.24448	1.21535	1.21535	1.2091	0.954	0.033	0.239	2.667	1.23784	0.0621561
143	3-METHYL-1,4-PENTADIENE	1.31062	1.33763	1.2859	1.2859	1.29123	0.954	0	0.239	2.667	1.32607	0.0154474
144	1,5,9-CYCLODODECATRIENE,(E,E,Z)	0.7	0.69977	0.687232	0.687232	0.660986	0.971	0.063	0.198	2.417	0.695229	0.00477093
145	1,5-HEXADIENE, 2,5-DIMETHYL-	1	0.943108	0.91371	0.91371	0.902184	0.946	0.059	0.212	2.75	0.913256	0.0867443
146	1,4-CYCLOHEXADIENE	1.4	1.27736	1.24356	1.24356	1.23928	0.985	0.063	0.259	2.167	1.28507	0.114932
147	1,5-CYCLOOCTADIENE	1	0.980627	0.951484	0.951484	0.938552	0.971	0.063	0.225	2.375	0.967356	0.0326437
148	(3E)-1,3-PENTADIENE, 2-METHYL-	1.31	1.33763	1.2859	1.2859	1.29123	0.954	0	0.239	2.667	1.32607	0.0160674
149	1,9-DECADIENE	0.747	0.781875	0.787274	0.787274	0.759945	0.94	0.051	0.196	2.8	0.776403	0.029403
150	3-HEXYNE	1.1	1.24448	1.21535	1.21535	1.2091	0.954	0.033	0.239	2.667	1.23784	0.137844
151	2-HEXYNE	1.1	1.24448	1.21535	1.21535	1.2091	0.954	0.033	0.239	2.667	1.23784	0.137844
152	1-HEXYNE	1.1	1.24448	1.21535	1.21535	1.2091	0.954	0.033	0.239	2.667	1.23784	0.137844
153	1-BUTEN-3-YNE	2.2	2.14618	2.07102	2.07102	2.15439	1	0	0.333	2	2.3036	0.103601
154	BENZENE, 1,1'-(1,2-ETHYNEDIYL)BIS-	0.7	0.722219	0.696938	0.696938	0.717053	0.98	0.084	0.214	1.577	0.711219	0.0112191
155	1-NONYNE	0.8	0.852952	0.851548	0.851548	0.827696	0.943	0.05	0.203	2.778	0.843778	0.0437776
156	1-DECYNE	0.7	0.781875	0.787274	0.787274	0.759945	0.94	0.051	0.196	2.8	0.776403	0.076403
157	BENZENE, ETHYL-	1	1.0302	1.00903	1.00903	0.997246	0.991	0.068	0.238	2.125	1.0321	0.0321036
158	BENZENE, 1,2-DIMETHYL-	0.9	1.0511	1.03255	1.03255	1.01938	0.991	0.057	0.238	2.125	1.06505	0.165051
159	BENZENE, 1,4-DIMETHYL-	1.1	1.00708	0.983374	0.983374	0.975679	0.991	0.08	0.238	2.125	1.00017	0.09983
160	BENZENE, PROPYL-	0.88	0.896899	0.868996	0.868996	0.859388	0.985	0.078	0.224	2.222	0.881571	0.00157054
161	BENZENE, 1-METHYLETHYL-	0.88	0.915067	0.894652	0.894652	0.878704	0.985	0.066	0.224	2.222	0.911641	0.0316413
162	BENZENE, 1-ETHYL-2-METHYL-	0.9	0.919577	0.901066	0.901066	0.883927	0.985	0.063	0.224	2.222	0.919796	0.0197963
163	BENZENE, 1-ETHYL-3-METHYL-	0.9	0.903084	0.877548	0.877548	0.865558	0.985	0.074	0.224	2.222	0.891079	0.00892051
164	BENZENE, 1-ETHYL-4-METHYL-	0.9	0.896899	0.868996	0.868996	0.859388	0.985	0.078	0.224	2.222	0.881571	0.0184295
165	BENZENE, 1,2,3-TRIMETHYL-	0.8	0.934055	0.920308	0.920308	0.900626	0.985	0.054	0.224	2.222	0.945366	0.145366
166	BENZENE, 1,2,4-TRIMETHYL-	0.88	0.907611	0.883962	0.883962	0.870358	0.985	0.071	0.224	2.222	0.898568	0.0185677
167	BENZENE, 1,3,5-TRIMETHYL-	0.88	0.927368	0.911756	0.911756	0.893008	0.985	0.058	0.224	2.222	0.933822	0.0538216
168	BENZENE, BUTYL-	0.8	0.811111	0.775714	0.775714	0.769353	0.98	0.083	0.214	2.3	0.786441	0.0135593
169	BENZENE, (2-METHYLPROPYL)-	0.8	0.821074	0.792818	0.792818	0.78001	0.98	0.075	0.214	2.3	0.803227	0.00322671
170	BENZENE, (1-METHYLPROPYL)-	0.8	0.826993	0.803508	0.803508	0.787171	0.98	0.07	0.214	2.3	0.814826	0.014826
171	BENZENE, 1-METHYL-2-(1-METHYLETHYL)-	0.8	0.836485	0.820612	0.820612	0.799497	0.98	0.062	0.214	2.3	0.834797	0.0347966
172	BENZENE, 1-METHYL-3-(1-METHYLETHYL)-	0.8	0.817426	0.786404	0.786404	0.775901	0.98	0.078	0.214	2.3	0.796655	0.00334457
173	BENZENE, 1,2-DIETHYL-	0.8	0.818653	0.788542	0.788542	0.777255	0.98	0.077	0.214	2.3	0.798811	0.00118889
174	BENZENE, 1,2,3,4-TETRAMETHYL-	0.8	0.835269	0.818474	0.818474	0.797895	0.98	0.063	0.214	2.3	0.832218	0.0322183
175	BENZENE, 1,2,3,5-TETRAMETHYL-	0.8	0.832873	0.814198	0.814198	0.794745	0.98	0.065	0.214	2.3	0.827127	0.0271274
176	BENZENE, 1-tert-BUTYL-4-ETHYL	0.7	0.698379	0.682956	0.682956	0.658389	0.971	0.065	0.198	2.417	0.690717	0.0092835
177	BENZENE, PENTAMETHYL-	0.7	0.754422	0.73366	0.73366	0.713737	0.975	0.068	0.205	2.364	0.74288	0.0428795
178	BENZENE, 1,3-bis(1-METHYLETHYL)-	0.7	0.688634	0.650886	0.650886	0.640887	0.971	0.08	0.198	2.417	0.660143	0.0398566
179	BENZENE, 1,4-bis(1-METHYLETHYL)-	0.7	0.697702	0.680818	0.680818	0.657116	0.971	0.066	0.198	2.417	0.688493	0.011507
180	BENZENE, 1,2,4-TRIETHYL-	0.7	0.680264	0.62523	0.62523	0.629117	0.971	0.092	0.198	2.417	0.641242	0.0587581
181	BENZENE, HEXAMETHYL-	0.7	0.695734	0.674404	0.674404	0.65339	0.971	0.069	0.198	2.417	0.681963	0.018037
182	BENZENE, 1,2,3,5-TETRAETHYL	0.6	0.591822	0.488244	0.488244	0.5202	0.964	0.11	0.186	2.5	0.532844	0.0671558
183	BENZENE, PENTAETHYL	0.5	0.554262	0.402586	0.402586	0.454685	0.959	0.12	0.178	2.563	0.474549	0.0254505
184	BENZENE, CYCLOHEXYL-	0.7	0.674895	0.638262	0.638262	0.642006	0.985	0.095	0.205	2.172	0.653893	0.0461066
185	BIPHENYL	0.6	0.750925	0.749022	0.749022	0.759915	0.994	0.095	0.223	1.674	0.759959	0.159959
186	1,1':4', 1''-TERPHENYL	0.5	0.530448	0.498988	0.498988	0.523375	0.989	0.097	0.198	1.621	0.513269	0.0132693
187	1,1':3', 1''-TERPHENYL	0.5	0.521502	0.488298	0.488298	0.516942	0.989	0.102	0.198	1.621	0.506098	0.00609811
188	BENZENE, 1,1'-ETHYLIDENEBIS-	0.6	0.632671	0.61783	0.61783	0.619293	1	0.091	0.208	1.862	0.62919	0.0291902
189	BENZENE, (PHENYLETHYL)-	0.6	0.648124	0.632796	0.632796	0.629237	1	0.084	0.208	1.862	0.644596	0.0445959
190	BENZENE, 1,1',1''-METHYLIDYNETRIS-	0.5	0.475173	0.420074	0.420074	0.457303	0.995	0.114	0.194	1.693	0.460311	0.0396891
191	BENZENE, PENTYL-	0.8	0.747285	0.716556	0.716556	0.703401	0.975	0.076	0.205	2.364	0.725425	0.0745745
192	BENZENE, HEXYL-	0.7	0.693176	0.665852	0.665852	0.648639	0.971	0.073	0.198	2.417	0.673615	0.0263855
193	BENZENE, OCTYL-	0.7	0.595404	0.573764	0.573764	0.550336	0.964	0.07	0.186	2.5	0.580188	0.119812
194	BENZENE, NONYL-	0.6	0.564089	0.544788	0.544788	0.519102	0.961	0.069	0.182	2.533	0.55064	0.0493604
195	BENZENE, TRIDECYL-	0.5	0.446901	0.431948	0.431948	0.399414	0.953	0.068	0.168	2.632	0.437894	0.062106
196	BENZENE, DODECYL-	0.6	0.473419	0.457846	0.457846	0.426903	0.954	0.068	0.171	2.611	0.46342	0.13658
197	2-ETHYL-1,3-DIMETHYL BENZENE	0.8	0.840245	0.827026	0.827026	0.804411	0.98	0.059	0.214	2.3	0.842653	0.0426529
198	BENZENE, 2-ETHYL-1,4-DIMETHYL-	0.8	0.812399	0.777852	0.777852	0.770634	0.98	0.082	0.214	2.3	0.788405	0.0115952
199	BENZENE, 1-ETHYL-2,3-DIMETHYL-	0.8	0.831688	0.81206	0.81206	0.793196	0.98	0.066	0.214	2.3	0.824617	0.0246166
200	BENZENE, 1,1'-(1,1,2,2-TETRAMETHYL-1,2-ETHANEDIYL)bis-	0.5	0.49423	0.460502	0.460502	0.45171	0.993	0.085	0.187	2.114	0.477105	0.0228945
201	BENZENE, (1-METHYLENEPROPYL)-	0.9	0.863448	0.847628	0.847628	0.832103	0.994	0.07	0.223	2.1	0.864119	0.0358815
202	BENZENE, (1-METHYL-1-PROPENYL)-,(E)-	0.9	0.863448	0.847628	0.847628	0.832103	0.994	0.07	0.223	2.1	0.864119	0.0358815
203	BENZENE, (1-METHYL-1-PROPENYL)-, (Z)	0.9	0.863448	0.847628	0.847628	0.832103	0.994	0.07	0.223	2.1	0.864119	0.0358815
204	BENZENE, 1-METHYL-2-PROPYL-	0.8	0.812399	0.777852	0.777852	0.770634	0.98	0.082	0.214	2.3	0.788405	0.0115952
205	BENZENE, 1-METHYL-3-PROPYL-	0.8	0.814938	0.782128	0.782128	0.773238	0.98	0.08	0.214	2.3	0.792454	0.00754645
206	BENZENE, 1-METHYL-4-PROPYLBENZENE	0.8	0.808497	0.771438	0.771438	0.766835	0.98	0.085	0.214	2.3	0.782638	0.0173618
207	BENZENE,1,1',1''-(1-ETHANYL-2-YLIDENE)tris-	0.5	0.445918	0.398958	0.398958	0.424925	0.998	0.106	0.19	1.757	0.427608	0.0723924
208	BENZENE, 1,1',1'',1'''-METHANETETRAYLTETRAKIS-	0.4	0.416493	0.240356	0.240356	0.317979	0.991	0.134	0.18	1.65	0.364459	0.0355406
209	BENZENE, 1,1',1'',1'''-(1,2-ETHANEDIYLIDENE)TETRAKIS-	0.4	0.368479	0.24031	0.24031	0.300447	0.995	0.124	0.178	1.701	0.32245	0.0775503
210	BENZENE, 1-ETHYL-4-(2 PHENYLETHYL)-	0.5	0.554358	0.52975	0.52975	0.522857	0.998	0.085	0.196	2.004	0.543617	0.0436167
211	BENZENE, 1,2-DIMETHYL-3-PROPYL-	0.886	0.742654	0.705866	0.705866	0.697427	0.975	0.081	0.205	2.364	0.715545	0.170455
212	BENZENE, 1,2,3-TRIMETHYL-4-ETHYL-	0.73	0.752643	0.729384	0.729384	0.71106	0.975	0.07	0.205	2.364	0.738347	0.00834673
213	BENZENE, 1,2,4-TRIMETHYL-5-ETHYL-	0.73	0.741701	0.703728	0.703728	0.696275	0.975	0.082	0.205	2.364	0.713678	0.0163222
214	BENZENE, ETHENYL-	1.1	1.10024	1.08637	1.08637	1.08011	1	0.068	0.25	1.875	1.12033	0.020332
215	BENZENE, 1-ETHENYL-2-METHYL-	1	0.979858	0.96449	0.96449	0.951671	0.998	0.063	0.235	2	0.993079	0.00692085
216	BENZENE, 1-ETHENYL-2-ETHYL-	0.854	0.850418	0.832662	0.832662	0.820474	0.994	0.077	0.223	2.1	0.84558	0.00841989
217	BENZENE, 1-ETHENYL-3-ETHYL-	0.854	0.839201	0.819834	0.819834	0.81118	0.994	0.083	0.223	2.1	0.831243	0.0227571
218	BENZENE, 1-ETHENYL-4-ETHYL-	0.854	0.850418	0.832662	0.832662	0.820474	0.994	0.077	0.223	2.1	0.84558	0.00841989
219	BENZENE, ETHYNYL-	1.2	1.19925	1.17541	1.17541	1.18952	0.985	0.068	0.259	1.625	1.22703	0.0270301
220	BENZENE, 1-ETHENYL-4-(2-METHYLPROPYL)	0.7	0.707422	0.680738	0.680738	0.667744	0.985	0.079	0.205	2.25	0.690872	0.00912761
221	BENZENE, 1-PROPENYL-,(Z)-	1	0.945461	0.93242	0.93242	0.922673	0.998	0.078	0.235	2	0.948705	0.051295
222	BENZENE, 1-PROPENYL-,(E)-	1	0.945461	0.93242	0.93242	0.922673	0.998	0.078	0.235	2	0.948705	0.051295
223	BENZENE, 1-ETHENYL-4-(1-METHYLETHENYL)-	0.8	0.819545	0.806326	0.806326	0.791842	0.999	0.071	0.221	2	0.823515	0.0235147
224	NAPHTHALENE, 1-METHYL-	0.8	0.789918	0.790612	0.790612	0.795889	0.998	0.094	0.227	1.736	0.801613	0.00161268
225	NAPHTHALENE, 2-METHYL-	0.8	0.772949	0.775646	0.775646	0.784879	0.998	0.101	0.227	1.736	0.789744	0.0102558
226	NAPHTHALENE, 1,2,3,4-TETRAHYDRO-	0.8	0.800112	0.784532	0.784532	0.785756	0.994	0.095	0.223	2.009	0.797792	0.00220798
227	NAPHTHALENE, 2,6-DIMETHYL-	0.7	0.693435	0.682948	0.682948	0.695076	1	0.106	0.218	1.84	0.703357	0.00335696
228	NAPHTHALENE, 1-PHENYL-	0.6	0.572174	0.538634	0.538634	0.577245	0.985	0.112	0.205	1.575	0.567956	0.0320444
229	NAPHTHALENE, 1-NONYL-	0.31	0.458202	0.407392	0.407392	0.403075	0.982	0.089	0.179	2.265	0.428085	0.118085
230	NAPHTHALENE, 1-DECYL-	0.304	0.431245	0.379246	0.379246	0.371667	0.98	0.087	0.175	2.302	0.400645	0.0966452
231	NAPHTHALENE, 1-BUTYL-	0.6	0.591363	0.554216	0.554216	0.569744	0.997	0.107	0.203	2.005	0.581723	0.0182772
232	NAPHTHALENE, 1-HEXYL-	0.5	0.535116	0.49383	0.49383	0.496916	0.991	0.095	0.192	2.128	0.512895	0.0128953
233	NAPHTHALENE, 2,7-DIMETHYL-	0.7	0.694982	0.685086	0.685086	0.696347	1	0.105	0.218	1.84	0.704218	0.00421778
234	NAPHTHALENE, 1-HEXYL-1,2,3,4-TETRAHYDRO-	0.5	0.521237	0.45545	0.45545	0.462039	0.971	0.095	0.182	2.378	0.478767	0.0212331
235	FLUORANTHENE	0.6	0.619591	0.502632	0.502632	0.585978	0.961	0.135	0.204	1.401	0.61151	0.0115099
236	NAPHTHALENE, 1-PROPYL-	0.7	0.633909	0.605946	0.605946	0.623227	0.999	0.11	0.21	1.929	0.63532	0.0646801
237	NAPHTHALENE, 2-ETHYL	0.7	0.700023	0.6915	0.6915	0.700248	1	0.102	0.218	1.84	0.707361	0.00736132
238	1H-INDENE, 1,2,3-TRIMETHYL-	0.7	0.686107	0.664864	0.664864	0.669286	0.996	0.098	0.212	2.006	0.679948	0.0200516
239	BENZENE, 1,1',1''-(1-ETHENYL-2-YLIDENE)TRIS-	0.4	0.466357	0.420492	0.420492	0.452798	0.991	0.106	0.192	1.658	0.446065	0.0460652
240	BENZENE, 1,1',1'',1'''-(1,2-ETHENEDIYLIDENE)TETRAKIS-	0.3	0.382447	0.25433	0.25433	0.31958	0.988	0.124	0.179	1.625	0.332976	0.032976
241	BENZENE, 1,1'-(1,2-ETHENEDIYL)BIS-, (Z)-	0.7	0.680522	0.66448	0.66448	0.668851	0.996	0.084	0.212	1.72	0.676741	0.0232591
242	BENZENE, 1,3-DIMETHOXY-5-(2-PHENYLETHENYL)-,(E)-	0.556	0.533798	0.555566	0.555566	0.547961	1.264	0.104	0.248	2.095	0.581258	0.0252581
243	9H-FLUORENE	0.7	0.668919	0.652354	0.652354	0.686893	0.988	0.116	0.218	1.557	0.687701	0.0122989
244	1H-INDENE	1	0.994481	0.987962	0.987962	0.989757	0.998	0.078	0.244	1.679	1.01176	0.0117607
245	ANTHRACENE	0.6	0.648827	0.626332	0.626332	0.667022	0.98	0.114	0.214	1.516	0.657463	0.0574629
246	PHENANTHRENE	0.7	0.647478	0.622056	0.622056	0.664376	0.98	0.116	0.214	1.516	0.657707	0.0422929
247	CHRYSENE	0.5	0.53689	0.462316	0.462316	0.52643	0.971	0.121	0.198	1.465	0.514791	0.0147911
248	PYRENE	0.6	0.612155	0.509046	0.509046	0.589117	0.961	0.132	0.204	1.401	0.602493	0.00249253
249	ACENAPHTHYLENE, 1,2-DIHYDRO-	0.8	0.712836	0.71167	0.71167	0.733887	0.994	0.109	0.223	1.604	0.733309	0.0666906
250	ACENAPHTHALENE	0.8	0.758172	0.75392	0.75392	0.794302	0.971	0.109	0.225	1.439	0.776681	0.0233186
251	1H-INDENE, 2,3-DIHYDRO-	1	0.931418	0.92182	0.92182	0.914825	0.998	0.078	0.235	1.9	0.939308	0.0606919
252	1,4-CYCLOHEXADIENE, 1-METHYL-4-(1-METHYLETHYL)-	0.8	0.787698	0.75382	0.75382	0.741712	0.961	0.072	0.204	2.5	0.760363	0.0396366
253	BENZ(a)ANTHRACENE	0.5	0.53689	0.462316	0.462316	0.52643	0.971	0.121	0.198	1.465	0.514791	0.0147911
254	NAPHTHACENE	0.5	0.535097	0.46873	0.46873	0.529751	0.971	0.118	0.198	1.465	0.512329	0.0123293
255	(1-METHYLPROPYL)CYCLOHEXANE	0.744	0.741169	0.705788	0.705788	0.704576	0.918	0.07	0.187	2.9	0.701347	0.042653
256	[1R-(1 alpha,4 abeta,4 balpha,7 alpha,10 aalpha)]-7ETHENYL-1,2,3,4,4a,4b,5,6,7,8,10,10a-DODECAHYDRO-1,4a,7-TRIMETHYL-1-PHENANTHRENECARBOXYLIC ACID	0.414	0.395007	0.327856	0.327856	0.338004	1.169	0.106	0.205	2.472	0.391335	0.0226649
257	3-CYCLOHEXENE-1-CARBOXALDEHYDE	1.1	1.17488	1.19604	1.19604	1.1471	1.233	0.068	0.296	2.398	1.18712	0.0871202
258	PENTANAL	1.5	1.48096	1.45048	1.45048	1.42527	1.198	0.033	0.3	3.145	1.43609	0.0639052
259	HEPTANAL	1.1	1.07112	1.07347	1.07347	1.03807	1.143	0.047	0.256	3.103	1.05367	0.0463331
260	HEXANAL	1.3	1.24602	1.23134	1.23134	1.20041	1.167	0.043	0.275	3.12	1.21141	0.0885872
261	NONANAL	0.8	0.838208	0.864346	0.864346	0.821853	1.108	0.051	0.23	3.08	0.848144	0.0481436
262	HEXANAL, 2-METHYL-	1.1	1.07112	1.07347	1.07347	1.03807	1.143	0.047	0.256	3.103	1.05367	0.0463331
263	HEXANAL, 3-METHYL-	1.1	1.08172	1.10554	1.10554	1.06532	1.143	0.032	0.256	3.103	1.08864	0.0113584
264	2-PENTENAL, 2-METHYL-	1.4	1.36516	1.38679	1.38679	1.36009	1.221	0.022	0.299	2.792	1.41072	0.0107151
265	DECANAL	0.8	0.762415	0.79604	0.79604	0.750777	1.094	0.052	0.221	3.072	0.781561	0.0184393
266	1-DODECANAL	0.6	0.633973	0.677584	0.677584	0.627761	1.073	0.054	0.206	3.06	0.667124	0.0671236
267	TRIDECANAL	0.6	0.584374	0.633036	0.633036	0.580517	1.064	0.054	0.2	3.056	0.62395	0.0239502
268	2-PROPENAL	2.8	2.74624	2.78437	2.78437	2.71339	1.406	0	0.469	2.595	2.91103	0.111034
269	2-PROPENAL, 2-METHYL-	2.1	2.07059	2.07431	2.07431	2.08361	1.322	0	0.382	2.692	2.15994	0.0599407
270	BENZENEACETALDEHYDE, alpha-METHYL-	1	1.01151	1.05797	1.05797	1.00963	1.234	0.07	0.286	2.091	1.05603	0.0560306
271	BENZALDEHYDE, 2-METHYL-	1.1	1.18258	1.23789	1.23789	1.18931	1.264	0.063	0.309	1.978	1.24556	0.145557
272	BENZALDEHYDE, 4-METHYL-	1.22	1.14609	1.20582	1.20582	1.14879	1.264	0.078	0.309	1.978	1.18777	0.0322309
273	BENZALDEHYDE	1.4	1.40264	1.46513	1.46513	1.40535	1.296	0.068	0.34	1.835	1.46161	0.0616141
274	1,4-BENZENEDICARBOXALDEHYDE	1.2	1.29822	1.36516	1.36516	1.30471	1.406	0.077	0.351	1.838	1.32992	0.129918
275	BENZALDEHYDE, 3-METHYL-	1.1	1.15675	1.21438	1.21438	1.15907	1.264	0.074	0.309	1.978	1.20201	0.102012
276	OCTANAL, 2-METHYL-	0.851	0.838453	0.877174	0.877174	0.830363	1.108	0.045	0.23	3.08	0.860266	0.00926637
277	1,3,5-TRIOXANE, 2,4,6-TRIMETHYL-	1.3	1.30718	1.26548	1.26548	1.26799	1.379	0.058	0.314	3.547	1.22484	0.0751627
278	2-BUTANONE	1.8	1.84191	1.80216	1.80216	1.80225	1.239	0	0.335	3.181	1.82307	0.0230656
279	3-PENTANONE	1.5	1.54698	1.52103	1.52103	1.51247	1.198	0	0.3	3.145	1.53056	0.0305587
280	2-PENTANONE, 4-METHYL-	1.2	1.33145	1.32328	1.32328	1.30141	1.167	0	0.275	3.12	1.32616	0.126155
281	5-HEXEN-2-ONE	1.36	1.338	1.33976	1.33976	1.30209	1.221	0.044	0.299	2.792	1.34047	0.0195333
282	3-HEPTANONE	1.1	1.07112	1.07347	1.07347	1.03807	1.143	0.047	0.256	3.103	1.05367	0.0463331
283	4-HEPTANONE	1.1	1.08172	1.10554	1.10554	1.06532	1.143	0.032	0.256	3.103	1.08864	0.0113584
284	3-HEXANONE	1.3	1.27068	1.27624	1.27624	1.24479	1.167	0.022	0.275	3.12	1.26487	0.0351254
285	2-PENTANONE	1.5	1.54698	1.52103	1.52103	1.51247	1.198	0	0.3	3.145	1.53056	0.0305587
286	2-HEXANONE	1.2	1.2454	1.2292	1.2292	1.1985	1.167	0.044	0.275	3.12	1.20901	0.00901127
287	2-HEPTANONE	1.1	1.07277	1.08202	1.08202	1.04495	1.143	0.043	0.256	3.103	1.06268	0.0373206
288	2-HEXANONE, 5-METHYL-	1	1.06843	1.04781	1.04781	1.0189	1.143	0.059	0.256	3.103	1.02828	0.0282757
289	4-HEPTANONE, 2,6-DIMETHYL-	0.8	0.848336	0.907106	0.907106	0.852544	1.108	0.031	0.23	3.08	0.890629	0.0906293
290	2-PYRROLIDINONE	1.9	2.00836	2.00456	2.00456	1.99073	1.573	0.023	0.425	2.562	2.05326	0.153256
291	3-HEPTANONE, 6-METHYL-	0.954	0.945254	0.952842	0.952842	0.916157	1.124	0.053	0.242	3.09	0.934866	0.0191343
292	5-NONANONE	0.8	0.842184	0.832276	0.832276	0.802867	1.108	0.066	0.23	3.08	0.820717	0.0207175
293	9,10-ANTHRACENEDIONE	0.7	0.681451	0.73725	0.73725	0.708903	1.281	0.12	0.279	1.499	0.765902	0.0659022
294	2,4-PENTANEDIONE	1.7	1.74437	1.72284	1.72284	1.74359	1.4	0	0.358	2.904	1.77327	0.0732734
295	2-CYCLOHEXEN-1-ONE, 3,5,5-TRIMETHYL-	0.8	0.910039	0.944478	0.944478	0.897493	1.175	0.053	0.256	2.53	0.954836	0.154836
296	CYCLOPENTANONE	1.5	1.57702	1.61347	1.61347	1.59336	1.264	0.023	0.332	2.555	1.66442	0.164418
297	CYCLOHEXANONE	1.1	1.2881	1.28389	1.28389	1.23973	1.221	0.062	0.299	2.628	1.27487	0.174867
298	2-OCTANONE	1.00004	0.946303	0.969946	0.969946	0.928359	1.124	0.045	0.242	3.09	0.951589	0.0484511
299	ETHANONE, 1-PHENYL-	1.1	1.17596	1.23148	1.23148	1.18077	1.264	0.066	0.309	1.978	1.23314	0.133144
300	2-OXEPANONE	1.4	1.35681	1.33016	1.33016	1.2954	1.352	0.063	0.324	2.878	1.30369	0.0963094
301	2(3H)-FURANONE, DIHYDRO-5-METHYL-	1.7	1.63565	1.61951	1.61951	1.58239	1.4	0.046	0.358	2.857	1.6075	0.0925017
302	2-METHYL, 3-PENTANONE-	1.3	1.33145	1.32328	1.32328	1.30141	1.167	0	0.275	3.12	1.32616	0.0261552
303	(1,1'-BICYCLOHEXYL)-2-ONE	0.7	0.651839	0.613976	0.613976	0.597253	1.121	0.095	0.222	2.569	0.631159	0.0688414
304	2,5-CYCLOHEXADIENE-1,4-DIONE	1.7	1.70287	1.81907	1.81907	1.72134	1.459	0.08	0.407	1.789	1.75679	0.0567882
305	1-PROPANOL	2	1.94587	1.88964	1.88964	1.89085	1.189	0	0.332	3.471	1.88809	0.111914
306	2-BUTANOL	1.7	1.62329	1.58067	1.58067	1.57347	1.159	0	0.297	3.352	1.56998	0.130018
307	1-PENTANOL	1.2	1.31285	1.29525	1.29525	1.26993	1.135	0.033	0.272	3.28	1.2659	0.0659042
308	2-PENTANOL	1.48	1.38526	1.3658	1.3658	1.34416	1.135	0	0.272	3.28	1.35044	0.129562
309	1-BUTANOL, 2-METHYL-	1.4	1.38526	1.3658	1.3658	1.34416	1.135	0	0.272	3.28	1.35044	0.0495619
310	1-HEXANOL	1.2	1.124	1.12266	1.12266	1.09204	1.116	0.043	0.254	3.233	1.09402	0.105978
311	1-PENTANOL, 2-METHYL-	1.1	1.15065	1.16756	1.16756	1.13018	1.116	0.022	0.254	3.233	1.13994	0.039937
312	1-PENTANOL, 3-METHYL-	1.2	1.15065	1.16756	1.16756	1.13018	1.116	0.022	0.254	3.233	1.13994	0.060063
313	3-PENTANOL, 3-METHYL-	1.2	1.21405	1.21459	1.21459	1.17933	1.116	0	0.254	3.233	1.19688	0.00311785
314	1-HEXANOL, 2-ETHYL-	0.88	0.870602	0.894648	0.894648	0.85572	1.086	0.05	0.228	3.174	0.871204	0.0087957
315	1-HEXANOL, 2-METHYL-	1	0.987889	1.00062	1.00062	0.965519	1.099	0.047	0.24	3.199	0.974285	0.0257152
316	2-BUTANOL, 3-METHYL-	1.48	1.38526	1.3658	1.3658	1.34416	1.135	0	0.272	3.28	1.35044	0.129562
317	1-HEPTANOL	1	0.987889	1.00062	1.00062	0.965519	1.099	0.047	0.24	3.199	0.974285	0.0257152
318	2-HEPTANOL	1.16	0.989559	1.00917	1.00917	0.971501	1.099	0.043	0.24	3.199	0.981935	0.178065
319	1-HEXANOL, 5-METHYL-	1	0.989559	1.00917	1.00917	0.971501	1.099	0.043	0.24	3.199	0.981935	0.0180651
320	1-OCTANOL	0.9	0.870602	0.894648	0.894648	0.85572	1.086	0.05	0.228	3.174	0.871204	0.0287957
321	2-OCTANOL	1.03	0.87135	0.905338	0.905338	0.862458	1.086	0.045	0.228	3.174	0.880273	0.149727
322	1-NONANOL	0.8	0.786404	0.819874	0.819874	0.777202	1.075	0.051	0.219	3.154	0.798733	0.00126722
323	2-NONANOL	0.903	0.786298	0.830564	0.830564	0.783431	1.075	0.046	0.219	3.154	0.807494	0.0955061
324	1-DECANOL	0.7	0.713201	0.753744	0.753744	0.707901	1.065	0.052	0.211	3.138	0.734919	0.0349185
325	1-UNDECANOL	0.7	0.65084	0.696258	0.696258	0.647866	1.056	0.053	0.204	3.126	0.679652	0.0203484
326	1-NONANOL, 8-METHYL-	0.77	0.712349	0.762296	0.762296	0.712471	1.065	0.048	0.211	3.138	0.741651	0.0283493
327	1-DODECANOL	0.6	0.596829	0.645366	0.645366	0.594866	1.049	0.054	0.198	3.115	0.63114	0.0311402
328	1-TRIDECANOL	0.6	0.554172	0.606776	0.606776	0.553651	1.042	0.054	0.193	3.106	0.593911	0.00608851
329	1-TETRADECANOL	0.5	0.521961	0.574374	0.574374	0.52043	1.036	0.055	0.189	3.098	0.563246	0.0632463
330	1-PENTADECANOL	0.5	0.487516	0.54259	0.54259	0.48646	1.031	0.055	0.185	3.092	0.532747	0.0327469
331	1-HEPTADECANOL	0.4	0.420852	0.47699	0.47699	0.417818	1.021	0.056	0.177	3.081	0.470603	0.0706031
332	1-OCTADECANOL	0.4	0.397522	0.451394	0.451394	0.39204	1.017	0.057	0.174	3.076	0.44686	0.0468596
333	1-EICOSANOL	0.4	0.358023	0.413016	0.413016	0.350939	1.01	0.057	0.169	3.069	0.410152	0.0101519
334	CYCLOHEXANOL, 1-METHYL-	1	1.01531	1.02181	1.02181	0.979226	1.143	0.055	0.256	2.777	1.01705	0.0170523
335	CYCLOHEXANOL, 1-METHYL-4-(1-METHYLETHENYL)	0.785	0.759022	0.75708	0.75708	0.717381	1.124	0.071	0.231	2.639	0.758849	0.0261514
336	1-NONANOL, 2-BUTYL-	0.614	0.564639	0.583258	0.583258	0.544624	1.042	0.065	0.193	3.106	0.578427	0.0355732
337	1-UNDECANOL, 2-METHYL-	0.648	0.594103	0.658194	0.658194	0.60079	1.049	0.048	0.198	3.115	0.640675	0.00732543
338	2-FURANMETHANOL, TETRAHYDRO-	1.5	1.46754	1.44895	1.44895	1.4224	1.333	0.037	0.326	2.976	1.44472	0.0552784
339	BENZENEMETHANOL, alpha,alpha-DIMETHYL-	1	0.933742	0.97807	0.97807	0.932836	1.207	0.062	0.271	2.143	0.990781	0.00921879
340	PHENOL, 2,3-DIMETHYL-	1.1	1.07921	1.13233	1.13233	1.09154	1.236	0.054	0.291	2.033	1.15977	0.0597689
341	PHENOL, 2,4-DIMETHYL	1.1	1.04637	1.09598	1.09598	1.04617	1.236	0.071	0.291	2.033	1.09245	0.00755165
342	PHENOL, 2,5-DIMETHYL-	1.1	1.04637	1.09598	1.09598	1.04617	1.236	0.071	0.291	2.033	1.09245	0.00755165
343	PHENOL, 3,4-DIMETHYL-	1.1	1.04637	1.09598	1.09598	1.04617	1.236	0.071	0.291	2.033	1.09245	0.00755165
344	PHENOL, 3,5-DIMETHYL-	1.1	1.07171	1.12377	1.12377	1.08021	1.236	0.058	0.291	2.033	1.14314	0.0431416
345	BENZENEMETHANOL	1.3	1.23591	1.29359	1.29359	1.24003	1.272	0.068	0.318	1.89	1.29203	0.00797492
346	PHENOL	1.5	1.5338	1.58133	1.58133	1.52748	1.314	0.062	0.355	1.696	1.59545	0.0954541
347	PHENOL, 2-METHYL-	1.4	1.26339	1.31711	1.31711	1.2739	1.272	0.057	0.318	1.89	1.34036	0.0596426
348	PHENOL, 4-METHYL-	1.1	1.2009	1.26793	1.26793	1.20663	1.272	0.08	0.318	1.89	1.24587	0.145871
349	PHENOL, 2-ETHYL-	1.1	1.06233	1.11308	1.11308	1.06662	1.236	0.063	0.291	2.033	1.12293	0.0229283
350	PHENOL, 4-ETHYL-	1.1	1.03069	1.08101	1.08101	1.02948	1.236	0.078	0.291	2.033	1.06833	0.0316721
351	PHENOL, 4-(1,1-DIMETHYLETHYL)-	0.8	0.826556	0.861076	0.861076	0.816033	1.183	0.066	0.255	2.23	0.870383	0.070383
352	PHENOL, 4,4'-(1-METHYLETHYLIDENE)bis-	0.6	0.546821	0.582668	0.582668	0.567257	1.269	0.088	0.251	1.828	0.594837	0.00516267
353	PHENOL, NONYL-	0.5	0.535592	0.537046	0.537046	0.497441	1.106	0.074	0.208	2.489	0.553655	0.0536547
354	ETHANOL, 2,2'-(1,2-ETHANEDIYLBIS(OXY))BIS-	0.9	1.18559	1.15724	1.15724	1.16486	1.384	0.051	0.302	3.593	1.12476	0.22476
355	ETHANOL, 2,2'-(OXYBIS(2,1-ETHANEDIYLOXY))BIS-	1	0.943251	0.925	0.925	0.944532	1.384	0.054	0.279	3.622	0.914115	0.0858853
356	1,3-PROPANEDIOL, 2,2-DIMETHYL-	1.4	1.40538	1.38321	1.38321	1.37707	1.267	0	0.298	3.16	1.39344	0.00655675
357	2-BUTYNE-1,4-DIOL	1.88	1.91463	1.95613	1.95613	1.9308	1.459	0.033	0.407	2.134	2.01666	0.13666
358	PROPANOL,((1-METHYL-1,2-ETHANEDIYL)bis(oxy))bis-	0.9	0.842852	0.819328	0.819328	0.824244	1.318	0.062	0.261	3.398	0.816239	0.0837612
359	2,4-PENTANEDIOL, 2-METHYL-	1.3	1.23509	1.22624	1.22624	1.20947	1.241	0	0.278	3.132	1.23634	0.0636612
360	1,2,3-BUTANETRIOL	1.61	1.60028	1.56925	1.56925	1.5856	1.383	0	0.338	3.055	1.60336	0.00663968
361	1,2,4-BUTANETRIOL	1.64	1.54594	1.52221	1.52221	1.51117	1.383	0.022	0.338	3.055	1.53242	0.107582
362	1,3-PENTANEDIOL, 2-METHYL	1.14	1.18411	1.19417	1.19417	1.16817	1.241	0.015	0.278	3.132	1.19383	0.0538274
363	1,2-BENZENEDIOL	1.6	1.62023	1.60264	1.60264	1.57174	1.449	0.057	0.381	1.561	1.62037	0.0203683
364	1,3-PROPANEDIOL, 2,2-BIS(HYDROXYMETHYL)-	1.6	1.36955	1.33899	1.33899	1.36738	1.41	0	0.321	2.92	1.39759	0.202408
365	1,3-PROPANEDIOL, 2-ETHYL-2-(HYDROXYMETHYL)-	1.3	1.23922	1.21932	1.21932	1.22278	1.325	0	0.293	3.031	1.2549	0.0451002
366	1,2,3-BENZENETRIOL	1.7	1.65787	1.55809	1.55809	1.55898	1.522	0.054	0.39	1.428	1.59102	0.108981
367	DECANOIC ACID	0.8	0.772947	0.80463	0.80463	0.764776	1.198	0.049	0.24	3.008	0.804294	0.00429449
368	BUTANOIC ACID, 2-METHYL-, (+ -)	1.6	1.55664	1.5324	1.5324	1.54163	1.333	0	0.326	3.017	1.56502	0.0349799
369	PENTANOIC ACID	1.6	1.46815	1.43833	1.43833	1.40975	1.333	0.044	0.326	3.017	1.42341	0.176592
370	NONANOIC ACID	0.9	0.860692	0.883438	0.883438	0.846684	1.217	0.048	0.251	3.009	0.880536	0.0194645
371	PROPANOIC ACID, 2-METHYL-	2	1.83867	1.81142	1.81142	1.824	1.379	0	0.362	3.021	1.84953	0.150468
372	HEXANOIC ACID	1.3	1.26053	1.24721	1.24721	1.21894	1.295	0.043	0.3	3.014	1.23707	0.0629262
373	HEXANOIC ACID, 2-METHYL-	1.13	1.09481	1.0935	1.0935	1.06291	1.265	0.046	0.28	3.012	1.08488	0.0451249
374	OCTANOIC ACID	1	0.96571	0.979198	0.979198	0.945371	1.239	0.046	0.264	3.011	0.974058	0.0259421
375	UNDECANOIC ACID	0.7	0.691434	0.730684	0.730684	0.687941	1.182	0.05	0.23	3.008	0.733313	0.0333126
376	DODECANOIC ACID	0.6	0.630364	0.674804	0.674804	0.629398	1.167	0.051	0.222	3.007	0.67948	0.0794804
377	TETRADECANOIC ACID	0.5	0.531696	0.584752	0.584752	0.534196	1.143	0.052	0.209	3.006	0.593232	0.0932318
378	2-BUTENOIC ACID, (Z)-	2.3	2.06463	2.06643	2.06643	2.10085	1.459	0	0.407	2.509	2.16173	0.138272
379	2-BUTENOIC ACID, (E)-	2.2	2.06463	2.06643	2.06643	2.10085	1.459	0	0.407	2.509	2.16173	0.0382719
380	OCTADECANOIC ACID	0.4	0.402204	0.461854	0.461854	0.403927	1.108	0.054	0.191	3.005	0.475653	0.0756526
381	9-OCTADECENOIC ACID(Z)-	0.4	0.406077	0.460346	0.460346	0.403394	1.125	0.054	0.195	2.893	0.482014	0.0820138
382	9,12-OCTADECADIENOIC ACID(Z,Z)-	0.4	0.419824	0.468896	0.468896	0.414108	1.142	0.054	0.2	2.782	0.497222	0.0972221
383	BENZOIC ACID	1.4	1.45187	1.4836	1.4836	1.43468	1.429	0.066	0.366	1.701	1.4719	0.0719018
384	BENZOIC ACID, 2-METHYL-	1.2	1.21257	1.25579	1.25579	1.22072	1.392	0.062	0.334	1.871	1.26254	0.0625384
385	BENZOIC ACID, 2-HYDROXY-	1.5	1.47957	1.44626	1.44626	1.42386	1.505	0.062	0.376	1.571	1.44923	0.0507747
386	1,2-BENZENEDICARBOXYLIC ACID	1.3	1.22866	1.25918	1.25918	1.21065	1.53	0.088	0.367	1.584	1.20351	0.096487
387	1,3-BENZENEDICARBOXYLIC ACID	1.3	1.27331	1.27629	1.27629	1.23888	1.53	0.08	0.367	1.584	1.23489	0.065106
388	PROPANOIC ACID, ANHYDRIDE	1.48	1.43463	1.39113	1.39113	1.37529	1.433	0.044	0.337	3.173	1.3739	0.106104
389	BUTANOIC ACID, ANHYDRIDE	1.09	1.0893	1.06685	1.06685	1.05328	1.362	0.046	0.293	3.125	1.06428	0.0257193
390	5-ISOBENZOFURANCARBOXYLIC ACID, 1,3-DIHYDRO-1,3-DIOXO-	1.3	1.15494	1.22517	1.22517	1.16574	1.496	0.096	0.359	1.62	1.16683	0.133168
391	FORMIC ACID, PENTYL ESTER	1.3	1.31287	1.27555	1.27555	1.26086	1.295	0.047	0.3	3.362	1.24171	0.058288
392	FORMIC ACID, DECYL ESTER	0.7	0.714296	0.742166	0.742166	0.709108	1.182	0.054	0.23	3.197	0.73511	0.0351098
393	ACETIC ACID, 2-METHYLPROPYL ESTER	1.3	1.29823	1.24989	1.24989	1.23855	1.295	0.059	0.3	3.362	1.21403	0.0859653
394	1-BUTANOL, 3-METHYL-, ACETATE	1	1.14983	1.1422	1.1422	1.12092	1.265	0.038	0.28	3.31	1.1179	0.117896
395	ACETIC ACID, 2-PROPENYL ESTER	1.7	1.68469	1.64541	1.64541	1.61401	1.4	0.044	0.358	3.061	1.62402	0.0759783
396	ACETIC ACID, 1-METHYLETHYL ESTER	1.76	1.61499	1.5766	1.5766	1.58336	1.333	0	0.326	3.434	1.56644	0.193562
397	PROPANOIC ACID, PROPYL ESTER	1.3	1.31287	1.27555	1.27555	1.26086	1.295	0.047	0.3	3.362	1.24171	0.058288
398	BUTANOIC ACID, PROPYL ESTER	1.1	1.13646	1.11226	1.11226	1.09506	1.265	0.052	0.28	3.31	1.0847	0.0153041
399	PROPANOIC ACID, ETHENYL ESTER	1.7	1.72263	1.69245	1.69245	1.67841	1.4	0.022	0.358	3.061	1.70083	0.000827256
400	BUTANOIC ACID, METHYL ESTER	1.6	1.56936	1.52956	1.52956	1.52172	1.333	0.022	0.326	3.434	1.50168	0.0983183
401	BUTANOIC ACID, ETHYL ESTER	1.3	1.33276	1.30762	1.30762	1.29205	1.295	0.032	0.3	3.362	1.27988	0.0201199
402	PROPANOIC ACID, 2-METHYL-, PROPYL ESTER	1.1	1.14152	1.12509	1.12509	1.10575	1.265	0.046	0.28	3.31	1.09852	0.00147694
403	ACRYLIC ACID, ETHYL ESTER	1.7	1.72263	1.69245	1.69245	1.67841	1.4	0.022	0.358	3.061	1.70083	0.000827256
404	2-PROPENOIC ACID, PROPYL ESTER	1.4	1.41571	1.38228	1.38228	1.35589	1.352	0.047	0.324	3.047	1.36411	0.0358874
405	NONANOIC ACID, BUTYL ESTER	0.6	0.605603	0.640008	0.640008	0.602922	1.155	0.057	0.216	3.167	0.639347	0.0393475
406	PENTANOIC ACID, BUTYL ESTER	0.9	0.889982	0.878098	0.878098	0.859248	1.217	0.062	0.251	3.241	0.86332	0.0366797
407	BUTANOIC ACID, 3-METHYL-, ETHYL ESTER	1.1	1.15649	1.15289	1.15289	1.13097	1.265	0.033	0.28	3.31	1.13046	0.0304588
408	2-PROPENOIC ACID, 2-METHYL-, PROPYL ESTER	1.2	1.22005	1.20221	1.20221	1.17641	1.313	0.046	0.299	3.038	1.19066	0.00934383
409	1,2-BENZENEDICARBOXYLIC ACID, BIS(2-ETHYLHEXYL) ESTER	0.28	0.333995	0.27158	0.27158	0.282615	1.234	0.088	0.204	2.734	0.341223	0.0612226
410	1,2-BENZENEDICARBOXYLIC ACID, DIISOOCTYL ESTER	0.3	0.326857	0.301512	0.301512	0.293746	1.234	0.074	0.204	2.734	0.364852	0.0648524
411	1,2-BENZENEDICARBOXYLIC ACID, HEPTYL, NONYL ESTER	0.34466	0.328893	0.29296	0.29296	0.29028	1.234	0.078	0.204	2.734	0.357045	0.0123853
412	ACETIC ACID, PENTYL ESTER	1.1	1.14244	1.12723	1.12723	1.10758	1.265	0.045	0.28	3.31	1.10089	0.000889963
413	ACETIC ACID, 2-ETHYLHEXYL ESTER	0.76	0.802437	0.77761	0.77761	0.764965	1.198	0.072	0.24	3.217	0.772422	0.0124221
414	ACETIC ACID, PHENYLMETHYL ESTER	1	1.03619	1.07655	1.07655	1.03503	1.357	0.078	0.309	2.278	1.05603	0.0560273
415	PROPANOIC ACID, 2-METHYL-, 2-METHYLPROPYL ESTER	0.96	1.00385	1.00473	1.00473	0.980727	1.239	0.047	0.264	3.272	0.983672	0.023672
416	9-OCTADECENOIC ACID(Z)-, METHYL ESTER	0.4	0.387335	0.446902	0.446902	0.39002	1.117	0.054	0.191	3.011	0.463927	0.0639275
417	ACETIC ACID, HEXYL ESTER	1	1.00451	1.00686	1.00686	0.982419	1.239	0.046	0.264	3.272	0.985939	0.0140614
418	BENZOIC ACID, PHENYLMETHYL ESTER	0.69	0.699087	0.744162	0.744162	0.718138	1.296	0.083	0.27	1.908	0.745077	0.0550766
419	ACETIC ACID, OCTYL ESTER	0.8	0.799782	0.826784	0.826784	0.794114	1.198	0.049	0.24	3.217	0.814696	0.0146964
420	ACETIC ACID, DECYL ESTER	0.7	0.649585	0.693248	0.693248	0.653455	1.167	0.051	0.222	3.181	0.688639	0.0113613
421	1,2-BENZENEDICARBOXYLIC ACID, DIISODECYL ESTER	0.27	0.25854	0.239116	0.239116	0.221384	1.2	0.072	0.191	2.77	0.306841	0.0368407
422	1,2-BENZENEDICARBOXYLIC ACID, DIHEPTYL ESTER	0.4	0.376489	0.339848	0.339848	0.341599	1.256	0.079	0.213	2.711	0.399363	0.000636556
423	1,2-BENZENEDICARBOXYLIC ACID, DINONYL ESTER	0.3	0.292953	0.25873	0.25873	0.251467	1.216	0.077	0.197	2.754	0.325649	0.0256493
424	1,2-BENZENEDICARBOXYLIC ACID, DIPROPYL ESTER	0.6	0.625854	0.600258	0.600258	0.618931	1.382	0.099	0.267	2.56	0.63621	0.0362103
425	1,2-BENZENEDICARBOXYLIC ACID, bis(2-METHYLPROPYL)ESTER	0.43	0.552746	0.51505	0.51505	0.531456	1.342	0.09	0.249	2.611	0.556122	0.126122
426	1,3-BENZENEDICARBOXYLIC ACID, DIMETHYL ESTER	1	0.999563	1.01966	1.01966	1.00114	1.483	0.079	0.324	2.412	1.00724	0.00724329
427	1,2-BENZENEDICARBOXYLIC ACID, DIDECYL ESTER	0.3	0.262445	0.230564	0.230564	0.218567	1.2	0.076	0.191	2.77	0.299405	0.000594889
428	1,2-BENZENEDICARBOXYLIC ACID, DIUNDECYL ESTER	0.3	0.230252	0.20056	0.20056	0.18383	1.185	0.075	0.185	2.785	0.271676	0.0283243
429	1,4-BENZENEDICARBOXYLIC ACID, DIMETHYL ESTER	1.15	1.03159	1.04318	1.04318	1.02897	1.483	0.068	0.324	2.412	1.04605	0.103953
430	1,4-BENZENEDICARBOXYLIC ACID, DIOCTYL ESTER	0.3	0.323881	0.31434	0.31434	0.299408	1.234	0.068	0.204	2.734	0.377863	0.0778632
431	OCTADECANOIC ACID, BUTYL ESTER	0.3	0.323027	0.375052	0.375052	0.31913	1.083	0.059	0.178	3.099	0.391095	0.0910947
432	DECANEDIOIC ACID, DIBUTYL ESTER	0.44	0.446159	0.46168	0.46168	0.444325	1.235	0.06	0.213	3.134	0.497862	0.0578616
433	2-PROPENOIC ACID, 2-ETHYLHEXYL ESTER	0.7	0.754678	0.747146	0.747146	0.721669	1.211	0.066	0.24	3.021	0.747563	0.0475629
434	2-PROPENOIC ACID, 2-METHYL-, 2-METHYL PROPYL ESTER	1	1.0589	1.05582	1.05582	1.02802	1.281	0.047	0.279	3.032	1.0486	0.0485978
435	BENZOIC ACID, METHYL ESTER	1.2	1.22065	1.27303	1.27303	1.22467	1.392	0.07	0.334	2.195	1.25285	0.0528482
436	CARBONIC ACID, DIETHYL ESTER	1.6	1.54214	1.52628	1.52628	1.5314	1.415	0.032	0.339	3.724	1.47533	0.124666
437	ETHANEDIOIC ACID, DIETHYL ESTER	1.5	1.42638	1.38055	1.38055	1.37588	1.485	0.052	0.344	3.427	1.34779	0.152207
438	PROPANEDIOIC ACID, DIETHYL ESTER	1.3	1.26221	1.21638	1.21638	1.21669	1.451	0.046	0.321	3.361	1.20203	0.0979699
439	DECANOIC ACID, METHYL ESTER	0.7	0.713917	0.754994	0.754994	0.716904	1.182	0.048	0.23	3.197	0.747032	0.0470322
440	TETRADECANOIC ACID, 1-METHYLETHYL ESTER	0.4	0.440749	0.506852	0.506852	0.451946	1.115	0.052	0.195	3.128	0.512338	0.112338
441	1,4-CYCLOHEXANE DICARBOXYLIC ACID, DIMETHYL ESTER	0.9	0.899066	0.85679	0.85679	0.856801	1.4	0.068	0.285	2.959	0.865231	0.0347687
442	1,2,4-BENZENETRICARBOXYLIC ACID, TRIHEPTYL ESTER	0.3	0.246125	0.187966	0.187966	0.203513	1.264	0.078	0.198	2.797	0.279552	0.0204478
443	1,2-BENZENE DICARBOXYLIC ACID, HEPTYL, UNDECYL ESTER	0.315	0.292953	0.25873	0.25873	0.251467	1.216	0.077	0.197	2.754	0.325649	0.0106493
444	ETHANE, 1,1'-OXYBIS-	1.7	1.6782	1.63229	1.63229	1.63874	1.159	0	0.297	3.839	1.57136	0.128644
445	PROPANE, 2,2'-OXYBIS-	1.4	1.2684	1.24968	1.24968	1.22057	1.116	0	0.254	3.564	1.19757	0.202435
446	PROPANE, 2-METHOXY-2-METHYL-	1.47	1.44587	1.40757	1.40757	1.39522	1.135	0	0.272	3.674	1.35137	0.11863
447	2,2'-OXYBISBUTANE	0.9	0.900603	0.934082	0.934082	0.901426	1.086	0.044	0.228	3.425	0.892658	0.00734217
448	METHOXYETHANE	2	1.94623	1.95727	1.95727	1.97685	1.189	0	0.332	4.109	1.89033	0.109665
449	PROPANE, 1-METHOXY-2-METHYL-	1.4	1.44587	1.40757	1.40757	1.39522	1.135	0	0.272	3.674	1.35137	0.0486295
450	BUTANE, 1-METHOXY-	1.4	1.36117	1.33701	1.33701	1.33164	1.135	0.033	0.272	3.674	1.27654	0.123461
451	NONANE, 1,1'-OXYBIS-	0.4	0.405385	0.463478	0.463478	0.407056	1.017	0.057	0.174	3.19	0.453872	0.0538723
452	BENZENE, 1-METHOXY-4-(1-PROPENYL)-	0.9	0.879124	0.902832	0.902832	0.860725	1.209	0.083	0.267	2.265	0.894064	0.00593631
453	PROPANE, 2,2'-OXYBIS(2-METHYL-	0.9	1.01015	1.02815	1.02815	0.971782	1.086	0	0.228	3.425	0.981783	0.0817831
454	OCTANE, 1,1'-OXYBIS-	0.5	0.463987	0.522236	0.522236	0.468958	1.026	0.056	0.181	3.214	0.508583	0.00858343
455	PENTANE, 1,1'-OXYBIS	0.7	0.732997	0.775262	0.775262	0.737744	1.065	0.052	0.211	3.341	0.745892	0.0458918
456	BUTANE, 2-METHOXY-2-METHYL	1.2	1.2684	1.24968	1.24968	1.22057	1.116	0	0.254	3.564	1.19757	0.00243483
457	PENTANE, 1-METHOXY-	1.2	1.16209	1.15775	1.15775	1.14437	1.116	0.043	0.254	3.564	1.10753	0.0924699
458	BUTANE, 2-ETHOXY-2-METHYL	1	1.07617	1.09721	1.09721	1.05733	1.099	0.016	0.24	3.485	1.04302	0.0430189
459	PROPANE, 2-METHYL-1-(1-METHYLETHOXY)-	1.1	1.01214	1.00528	1.00528	0.995271	1.099	0.059	0.24	3.485	0.971776	0.128224
460	PROPANE, 1-ETHOXY-2-METHYL	1.17	1.16074	1.15561	1.15561	1.14293	1.116	0.044	0.254	3.564	1.10603	0.0639721
461	OXIRANE, (PHENOXYMETHYL)-	1.02	1.06231	1.10307	1.10307	1.06583	1.357	0.065	0.309	2.266	1.10119	0.0811852
462	OXIRANE	3	2.98463	3.11336	3.11336	2.91798	1.379	0	0.491	3.192	3.21215	0.21215
463	ETHENE, ETHOXY-	1.7	1.86889	1.82134	1.82134	1.82177	1.239	0	0.335	3.362	1.82372	0.123715
464	PROPANE, 1,1'-OXYBIS-	1.2	1.16209	1.15775	1.15775	1.14437	1.116	0.043	0.254	3.564	1.10753	0.0924699
465	BUTANE, 1-(ETHENYLOXY)-	1.3	1.26594	1.24427	1.24427	1.21847	1.167	0.043	0.275	3.242	1.21644	0.0835649
466	BUTANE, 1-ETHOXY-	1.2	1.16209	1.15775	1.15775	1.14437	1.116	0.043	0.254	3.564	1.10753	0.0924699
467	2,5,8,11-TETRAOXADODECANE	1	0.954645	0.981866	0.981866	1.01355	1.338	0.053	0.273	3.95	0.944764	0.0552357
468	2,5,8,11,14-PENTAOXAPENTADECANE	0.8	0.786668	0.809578	0.809578	0.845565	1.346	0.055	0.258	3.904	0.796803	0.00319668
469	ETHANE, 1,1'-OXYBIS(2-ETHOXY-	0.9	0.953387	0.969854	0.969854	0.981433	1.278	0.052	0.263	3.775	0.932098	0.0320978
470	BUTANE, 1,1'-(OXYBIS(2,1-ETHANEDIYLOXY))bis-	0.6	0.647768	0.682498	0.682498	0.670045	1.212	0.055	0.226	3.52	0.673584	0.0735842
471	BENZENE, (ETHOXYMETHYL)-	0.9	0.951471	0.960414	0.960414	0.919157	1.207	0.083	0.271	2.4	0.949093	0.0490935
472	BENZENE, METHOXY-	1.3	1.28641	1.33037	1.33037	1.27553	1.272	0.068	0.318	2.237	1.32012	0.0201235
473	BENZENE, ETHOXY-	1.1	1.088	1.11228	1.11228	1.06349	1.236	0.078	0.291	2.328	1.09633	0.0036732
474	BENZENE, 1,1'-(OXYBIS(METHYLENE))BIS-	0.6	0.654018	0.687482	0.687482	0.651764	1.182	0.08	0.243	1.985	0.69468	0.0946796
475	OXIRANE, [(2-PROPENYLOXY)-METHYL]	1.41	1.40941	1.38361	1.38361	1.3568	1.352	0.044	0.324	2.999	1.37157	0.0384267
476	BENZENE, 1,1'-OXYBIS-	0.7	0.787642	0.841226	0.841226	0.800265	1.209	0.09	0.267	1.825	0.830513	0.130513
477	2,5,8,11,14,17-HEXAOXAOCTADECANE	0.67	0.676318	0.694348	0.694348	0.734921	1.352	0.056	0.248	3.874	0.700979	0.0309793
478	HYDROPEROXIDE, 1-METHYL-1-PHENYLETHYL	0.9	0.940757	0.986418	0.986418	0.952899	1.326	0.064	0.293	2.141	0.996447	0.0964468
479	HYDROPEROXIDE, CYCLOHEXYL	1.3	1.18047	1.16556	1.16556	1.12878	1.295	0.068	0.3	2.748	1.14609	0.153912
480	PEROXIDE, bis(1-METHYL-1-PHENYLETHYL)	0.5	0.465472	0.475664	0.475664	0.456677	1.222	0.083	0.227	2.203	0.504607	0.00460748
481	HYDROPEROXIDE,1-METHYL-1-(4METHYLCYCLOHEXYL)ETHYL	0.8	0.750956	0.7509	0.7509	0.717467	1.198	0.066	0.24	2.844	0.753651	0.0463492
482	2,5-DIHYDROFURAN	2.1	2.05892	2.06785	2.06785	2.08037	1.322	0	0.382	2.631	2.15966	0.0596559
483	FURAN, TETRAHYDRO-	2	1.82849	1.794	1.794	1.79456	1.239	0	0.335	3.104	1.82279	0.177211
484	DIBENZOFURAN	0.8	0.765185	0.835038	0.835038	0.797305	1.201	0.116	0.273	1.597	0.847704	0.047704
485	PEROXIDE, DIBENZOYL	0.7	0.75642	0.780288	0.780288	0.780364	1.432	0.082	0.298	1.822	0.78566	0.0856604
486	PEROXIDE, bis(1,1-DIMETHYL ETHYL)	0.9	0.917813	0.89564	0.89564	0.891778	1.198	0.069	0.249	3.425	0.877151	0.0228489
487	HYDROPEROXIDE, bis(1-METHYLETHYL)PHENYL	0.7	0.636121	0.635442	0.635442	0.623655	1.248	0.102	0.25	2.359	0.655073	0.0449266
488	alpha-METHYLBENZOFURAN	1	1.01386	1.08967	1.08967	1.03261	1.252	0.095	0.3	1.874	1.06376	0.063758
489	HYDROPEROXIDE, 1-METHYL-1-(4-(1-METHYLETHYL)PHENYL)ETHYL	0.7	0.690152	0.725238	0.725238	0.690762	1.248	0.06	0.25	2.359	0.751991	0.051991
490	PEROXIDE, 1,1-DIMETHYLETHYL 2-PROPENYL	1.13	1.13075	1.12273	1.12273	1.09814	1.265	0.042	0.28	3.207	1.10399	0.026008
491	PROPANE, 2-(1,1-DIMETHYLETHOXY)-1-[2-(1,1-DIMETHYLETHOXY)-1-METHYLETHOXY]-	0.542	0.552982	0.600774	0.600774	0.577225	1.187	0.054	0.214	3.447	0.598563	0.0565626
492	1-(1,1-DIMETHYLETHOXY)-2-METHYL-PROPANE	0.916	0.895136	0.891322	0.891322	0.878814	1.086	0.064	0.228	3.425	0.866584	0.0494161
493	BENZENE, 1,4-DICHLORO-	1.8	1.74602	1.77158	1.77158	1.68625	1.459	0.08	0.407	1.341	1.71191	0.0880875
494	BENZENE, (TRICHLOROMETHYL)-	1.6	1.60712	1.51163	1.51163	1.49669	1.506	0.062	0.385	1.359	1.51645	0.0835478
495	BENZENE, 2,4-DICHLORO-1-METHYL-	1.5	1.44709	1.45394	1.45394	1.40453	1.429	0.071	0.366	1.522	1.43163	0.068366
496	BENZENE, (DICHLOROMETHYL)-	1.5	1.47135	1.46463	1.46463	1.42416	1.429	0.066	0.366	1.522	1.45777	0.0422327
497	BENZENE, 1,3-DIBROMO-	1.9	1.94228	1.78689	1.78689	1.7695	1.459	0.06	0.407	1.082	1.80476	0.0952412
498	ETHANAMINE, N,N-DIETHYL-	1.2	1.21735	1.20415	1.20415	1.16925	1.091	0	0.245	3.571	1.14681	0.0531894
499	1-PROPANAMINE, N-PROPYL-	0.87	1.08735	1.09102	1.09102	1.065	1.091	0.043	0.245	3.371	1.05238	0.182376
500	N-ETHYL-N-METHYLETHANAMINE	1.33	1.37417	1.34053	1.34053	1.32179	1.105	0	0.26	3.678	1.2785	0.0514961
501	1-PENTANAMINE	1.3	1.22284	1.21994	1.21994	1.18907	1.105	0.033	0.26	3.206	1.19414	0.105859
502	1-PROPANAMINE, 2-METHYL-	1.6	1.49509	1.4656	1.4656	1.45066	1.122	0	0.28	3.258	1.45736	0.142641
503	1-TETRADECANAMINE	0.51	0.506852	0.559188	0.559188	0.50397	1.026	0.055	0.186	3.073	0.548428	0.0384281
504	ETHANOL, 2,2'-(METHYLIMINO)bis-	1.4	1.38906	1.35159	1.35159	1.3538	1.453	0.032	0.331	3.448	1.3358	0.0641983
505	ETHANOL, 2,2',2''-NITRILOTRIS-	1.2	1.14637	1.08842	1.08842	1.09568	1.489	0.071	0.321	3.279	1.07403	0.125965
506	2-BUTANAMINE	1.6	1.49509	1.4656	1.4656	1.45066	1.122	0	0.28	3.258	1.45736	0.142641
507	BENZENEMETHANAMINE	1.2	1.1604	1.21427	1.21427	1.16383	1.253	0.068	0.307	1.864	1.2161	0.0161041
508	1,4-DIAZABICYCLO(2.2.2)OCTANE	1.2	1.14945	1.12192	1.12192	1.10262	1.295	0.096	0.3	2.901	1.10433	0.0956746
509	BENZENAMINE, 2-METHYL-	1.2	1.18827	1.23779	1.23779	1.1969	1.253	0.057	0.307	1.864	1.26389	0.0638934
510	BENZENAMINE, 3-METHYL-	1.2	1.18084	1.23137	1.23137	1.18755	1.253	0.06	0.307	1.864	1.25047	0.0504651
511	BENZENAMINE, 4-METHYL-	1.2	1.12612	1.18861	1.18861	1.1313	1.253	0.08	0.307	1.864	1.17045	0.0295532
512	1,2-ETHANEDIAMINE, N,N'-bis(2-AMINOETHYL)-	1	0.940504	0.935674	0.935674	0.913699	1.287	0.051	0.268	3.11	0.930668	0.0693325
513	PIPERIDINE	1.4	1.30438	1.26429	1.26429	1.23097	1.166	0.063	0.285	2.879	1.25116	0.148836
514	1,4-BENZENEDIAMINE, N-PHENYL-	0.7	0.716365	0.762948	0.762948	0.738715	1.314	0.092	0.28	1.622	0.751558	0.0515581
515	QUINOLINE	1	1.05396	1.13555	1.13555	1.07423	1.253	0.095	0.307	1.666	1.10591	0.105912
516	1-PIPERAZINEETHANAMINE	1.1	1.03964	0.995632	0.995632	0.979603	1.299	0.078	0.283	3.008	0.978887	0.121113
517	1,3,5,7-TETRAAZATRICYCLO(3.3.1.1(3,7))DECANE	1.1	1.06397	1.07585	1.07585	1.07396	1.435	0.111	0.322	2.991	1.08497	0.0150302
518	BENZENAMINE, N,N-DIETHYL-	0.8	0.830797	0.83757	0.83757	0.796404	1.169	0.073	0.249	2.484	0.837052	0.0370524
519	BENZENAMINE, N-PHENYL-	0.7	0.742133	0.793116	0.793116	0.756251	1.207	0.09	0.263	1.714	0.78427	0.0842704
520	QUINOLINE, 2-METHYL-	0.89	0.884682	0.959892	0.959892	0.910535	1.234	0.101	0.286	1.791	0.941992	0.0519925
521	PROPANE, 1-NITRO-	2.2	2.14647	2.23335	2.23335	2.22864	1.669	0	0.451	3.384	2.2436	0.0436037
522	BENZENE, 1-METHYL-4-NITRO-	1.6	1.46906	1.49639	1.49639	1.45238	1.658	0.072	0.406	1.929	1.45716	0.142841
523	PENTANENITRILE	1.5	1.50802	1.50858	1.50858	1.47737	1.231	0.033	0.315	2.824	1.52102	0.0210161
524	HEXANENITRILE	1.3	1.26297	1.26554	1.26554	1.2279	1.194	0.043	0.286	2.851	1.2633	0.0367016
525	PROPANENITRILE, 2-METHYL-	1.9	1.91285	1.90628	1.90628	1.91503	1.281	0	0.357	2.784	1.97481	0.0748147
526	PYRIDINE	1.8	1.80774	1.89414	1.89414	1.81769	1.349	0.063	0.39	1.953	1.89644	0.0964433
527	BENZENAMINE, N-METHYL-	1.2	1.18408	1.23621	1.23621	1.18334	1.253	0.068	0.307	2.071	1.23282	0.0328204
528	BENZENAMINE, N,N-DIMETHYL-	1.2	1.05462	1.08153	1.08153	1.03433	1.219	0.066	0.282	2.363	1.07893	0.121069
529	PYRIDINE, 2-METHYL-	1.4	1.44756	1.50754	1.50754	1.4505	1.296	0.062	0.34	2.114	1.50894	0.108938
530	1-PROPANETHIOL	1.8	1.85335	1.82996	1.82996	1.83255	1.189	0	0.332	2.908	1.8861	0.0861008
531	2-PROPANETHIOL, 2-METHYL-	1.4	1.55032	1.53541	1.53541	1.52834	1.159	0	0.297	2.925	1.56878	0.168778
532	1-PROPANETHIOL, 2-METHYL	1.4	1.55032	1.53541	1.53541	1.52834	1.159	0	0.297	2.925	1.56878	0.168778
533	2-BUTANETHIOL	1.4	1.55032	1.53541	1.53541	1.52834	1.159	0	0.297	2.925	1.56878	0.168778
534	1-HEXANETHIOL	1	1.07913	1.09213	1.09213	1.05137	1.116	0.043	0.254	2.945	1.08227	0.082268
535	1-OCTANETHIOL	0.8	0.843955	0.871646	0.871646	0.82543	1.086	0.05	0.228	2.957	0.860104	0.0601043
536	PROPANE-2-THIOL	1.8	1.85335	1.82996	1.82996	1.83255	1.189	0	0.332	2.908	1.8861	0.0861008
537	CYCLOHEXANETHIOL	1.1	1.12193	1.1285	1.1285	1.0837	1.167	0.062	0.275	2.533	1.12717	0.0271725
538	ETHANE, (METHYLTHIO)-	1.8	1.8362	1.82053	1.82053	1.82523	1.189	0	0.332	2.819	1.88579	0.085787
539	PROPANE, 1-(METHYLTHIO)-	1.4	1.53838	1.52777	1.52777	1.52203	1.159	0	0.297	2.853	1.56857	0.168574
540	PROPANE,1,1'-THIOBIS-	1	1.07042	1.08662	1.08662	1.04456	1.116	0.043	0.254	2.893	1.08015	0.0801458
541	ETHANE, 1,1'-THIOBIS-	1.4	1.53838	1.52777	1.52777	1.52203	1.159	0	0.297	2.853	1.56857	0.168574
542	SULFIDE, ETHYL OCTYL	0.668	0.691873	0.731802	0.731802	0.680052	1.065	0.052	0.211	2.931	0.723729	0.055729
543	METHANE, THIOBIS-	2.2	2.28863	2.29159	2.29159	2.28156	1.224	0	0.386	2.765	2.40554	0.205536
544	1-UNDECANETHIOL	0.6	0.635783	0.679404	0.679404	0.626578	1.056	0.053	0.204	2.967	0.670821	0.0708206
545	1-DECANETHIOL	0.6	0.695413	0.735406	0.735406	0.684438	1.065	0.052	0.211	2.965	0.725567	0.125567
546	1-PENTANETHIOL	1.2	1.25082	1.25889	1.25889	1.22305	1.135	0.033	0.272	2.937	1.25665	0.0566458
547	DISULFIDE, DIPROPYL	0.9	1.03031	1.06713	1.06713	1.02631	1.241	0.047	0.278	2.579	1.08088	0.180876
548	DIBENZOTHIOPHENE, 4,6-DIMETHYL-	0.608	0.589158	0.620884	0.620884	0.606161	1.187	0.12	0.25	1.588	0.661549	0.0535487
549	CYCLOHEXANE, 1,1'-THIOBIS-	0.59581	0.606913	0.578562	0.578562	0.555865	1.097	0.09	0.214	2.493	0.593785	0.00202495
550	THIOPHENE, 3-ETHYL-2,5-DIMETHYL-	0.911	0.95993	0.999584	0.999584	0.952529	1.201	0.067	0.273	2.161	1.00381	0.092809
551	BENZO[b]THIOPHENE, 2-METHYL-	0.906	0.984672	1.05766	1.05766	1.0021	1.252	0.095	0.3	1.572	1.02926	0.123262
552	1-DODECANETHIOL	0.5	0.584075	0.629996	0.629996	0.575669	1.049	0.054	0.198	2.97	0.622869	0.122869
553	1-HEPTANETHIOL	0.9	0.953829	0.974438	0.974438	0.930742	1.099	0.047	0.24	2.952	0.962757	0.0627574
554	METHANE, SULFINYLBIS-	2.6	2.55502	2.58896	2.58896	2.53788	1.571	0	0.473	3.072	2.62053	0.0205327
555	BENZENE, FLUORO-	1.6	1.65787	1.72545	1.72545	1.66179	1.325	0.062	0.37	1.827	1.73572	0.135715
556	1-HEXANOL, 6-AMINO-	1.2	1.12881	1.1152	1.1152	1.0905	1.301	0.047	0.288	3.074	1.10423	0.0957657
557	PROPANOIC ACID, 3-MERCAPTO-	2.20055	2.37549	2.33763	2.33763	2.38973	1.73	0	0.482	2.454	2.42764	0.227093
558	2-PROPENAMIDE, 2-METHYL-	2	2.05961	2.0407	2.0407	2.10064	1.573	0	0.425	2.439	2.14407	0.144069
559	2-PROPENAMIDE	2.7	2.68703	2.64296	2.64296	2.66458	1.685	0	0.507	2.252	2.73194	0.0319431
560	BENZENE, NITRO-	1.8	1.85194	1.84822	1.84822	1.78876	1.727	0.066	0.454	1.748	1.79278	0.0072152
561	2-PROPANOL, 1-METHOXY, -ACETATE	1.3	1.34979	1.32497	1.32497	1.32682	1.379	0.033	0.314	3.604	1.28743	0.0125676
562	PROPANOL, (2-METHOXY-METHYLETHOXY), -ACETATE	0.9	0.918636	0.892158	0.892158	0.909554	1.355	0.062	0.273	3.563	0.881956	0.0180437
563	2H-PYRAN,3,4-DIHYDRO-2-METHOXY-	1.4	1.37278	1.33229	1.33229	1.30231	1.352	0.068	0.324	2.999	1.29866	0.10134
564	HEXAMETHYLDISILOXANE	1.25	1.09159	1.0737	1.0737	1.07625	1.326	0	0.279	2.988	1.12088	0.129117
565	HEXAMETHYLCYCLOTRISILOXANE	1.1	1.04674	0.974542	0.974542	1.00769	1.571	0.045	0.32	3.114	1.03016	0.0698423
566	CYCLOTETRASILOXANE, OCTAMETHYL-	0.75	0.826448	0.728604	0.728604	0.792657	1.571	0.045	0.295	3.141	0.826797	0.0767974
567	PENTANEDIAL	1.7	1.65209	1.63091	1.63091	1.59671	1.4	0.043	0.358	2.904	1.62074	0.0792592
568	TRIACONTANE	0.3	0.263774	0.291388	0.291388	0.236568	0.911	0.059	0.14	3.067	0.276066	0.0239338
569	DOTRIACONTANE	0.3	0.244083	0.270954	0.270954	0.214035	0.911	0.059	0.138	3.062	0.256939	0.0430614
570	4-OCTANONE	0.841	0.945269	0.95498	0.95498	0.917628	1.124	0.052	0.242	3.09	0.936897	0.0958966
571	3-NONANONE	0.995	0.838453	0.877174	0.877174	0.830363	1.108	0.045	0.23	3.08	0.860266	0.134734
572	HEXATRIACONTANE	0.2	0.212981	0.23873	0.23873	0.178185	0.912	0.059	0.135	3.056	0.227139	0.0271395
573	2-CYCLOHEXEN-1-ONE	1.44	1.38648	1.42776	1.42776	1.37421	1.273	0.062	0.326	2.3	1.42511	0.0148874
574	4-NONANONE, 2,6,8-TRIMETHYL-	0.631	0.632753	0.709654	0.709654	0.645442	1.073	0.039	0.206	3.06	0.694941	0.0639412
575	OCTANE, 2,3-DIMETHYL-	0.7	0.718273	0.753802	0.753802	0.727008	0.896	0.043	0.179	3.2	0.706473	0.00647321
576	OCTANE, 2,6-DIMETHYL-	0.7	0.72039	0.762354	0.762354	0.730817	0.896	0.039	0.179	3.2	0.710951	0.0109514
577	OCTANE, 2,7-DIMETHYL-	0.7	0.718703	0.75594	0.75594	0.727941	0.896	0.042	0.179	3.2	0.707562	0.00756167
578	PHENOL, 2,6-bis(1,1-DIMETHYLETHYL)-4-METHYL-	0.5	0.532165	0.5007	0.5007	0.480403	1.106	0.091	0.208	2.489	0.523001	0.0230011
579	BENZENE ETHANOL	1.1	1.03069	1.08101	1.08101	1.02948	1.236	0.078	0.291	2.033	1.06833	0.0316721
580	BENZENE ETHANOL, alpha-METHYL	1	0.912916	0.950276	0.950276	0.904045	1.207	0.075	0.271	2.143	0.946289	0.0537106
581	BENZENEETHANOL, beta-METHYL-	1	0.921402	0.960966	0.960966	0.914683	1.207	0.07	0.271	2.143	0.962554	0.0374463
582	BENZENEMETHANOL, 4-METHYL-	1.1	1.03069	1.08101	1.08101	1.02948	1.236	0.078	0.291	2.033	1.06833	0.0316721
583	BENZENEMETHANOL, 2-METHYL-	1.1	1.06233	1.11308	1.11308	1.06662	1.236	0.063	0.291	2.033	1.12293	0.0229283
584	PHENOL, 4-(1,1-DIMETHYL PROPYL)	0.8	0.744958	0.773866	0.773866	0.729012	1.163	0.066	0.242	2.301	0.785499	0.0145012
585	PHENOL, 4-(1-METHYL-1-PHENYLETHYL)	0.6	0.562935	0.592408	0.592408	0.564726	1.169	0.088	0.234	1.882	0.601249	0.0012489
586	PHENOL, DINONYL-	0.3	0.326174	0.301828	0.301828	0.264404	1.043	0.077	0.172	2.681	0.332495	0.0324948
587	2,4-PENTANEDIOL	1.5	1.40538	1.38321	1.38321	1.37707	1.267	0	0.298	3.16	1.39344	0.106557
588	2-PENTENE, 3-METHYL-,(E)-	1.2	1.21782	1.19446	1.19446	1.18426	0.918	0	0.22	3	1.18467	0.0153314
589	HEXENE, 5-METHYL-	1.1	1.00463	0.99092	0.99092	0.982383	0.918	0.044	0.209	3	0.972427	0.127573
590	1,10-DECANEDIOL	0.678	0.717554	0.749344	0.749344	0.70904	1.166	0.053	0.229	3.077	0.744711	0.0667111
591	OCTENE, 2-METHYL-	0.8	0.814757	0.82955	0.82955	0.805978	0.918	0.045	0.193	3	0.802917	0.00291658
592	HEPTENE, 2-METHYL-	0.9	0.898136	0.90349	0.90349	0.885239	0.918	0.043	0.2	3	0.878976	0.0210244
593	1,2,4-BENZENETRICARBOXYLIC ACID	1.3	1.06699	1.0593	1.0593	1.03789	1.557	0.094	0.354	1.481	1.01744	0.282558
594	9,12,15-OCTADECATRIENOIC ACID,(Z,Z,Z)-	0.4	0.432618	0.47734	0.47734	0.425534	1.159	0.054	0.205	2.67	0.512253	0.112253
595	NONANEDIOIC ACID	0.94	0.915108	0.911876	0.911876	0.904559	1.391	0.046	0.286	2.794	0.945482	0.00548168
596	HEPTANOIC ACID	1.1	1.09543	1.09564	1.09564	1.06496	1.265	0.045	0.28	3.012	1.0877	0.0123032
597	BUTANOIC ACID, 2,2-DIMETHYL-	1.3	1.35489	1.33914	1.33914	1.33879	1.295	0	0.3	3.014	1.36829	0.0682861
598	PENTANOIC ACID, 2,2-DIMETHYL-	1.1	1.12091	1.14054	1.14054	1.11287	1.265	0.024	0.28	3.012	1.14891	0.0489095
599	1-PHENANTHRENECARBOXYLIC ACID, 1,2,3,4,4a,9,10,10a-OCTAHYDRO-1,4a-DIMETHYL-7-(1-METHYLETHYL)-,[1R-(1Alpha, 4aBeta, 10aAlpha)]-	0.4	0.3717	0.341798	0.341798	0.342055	1.183	0.101	0.21	2.262	0.391641	0.00835926
600	HEPTADECANOIC ACID	0.4	0.432138	0.489538	0.489538	0.433746	1.115	0.054	0.195	3.005	0.501934	0.101934
601	NONADECANOIC ACID	0.4	0.373354	0.431926	0.431926	0.37307	1.101	0.055	0.187	3.004	0.447541	0.0475411
602	EICOSANIC ACID	0.4	0.354314	0.414194	0.414194	0.353534	1.094	0.055	0.184	3.004	0.430202	0.0302018
603	HEPTANEDIOIC ACID	1.3	1.16426	1.15847	1.15847	1.15109	1.451	0.042	0.321	2.734	1.18853	0.111467
604	OCTANEDIOIC ACID	1.1	1.02673	1.02026	1.02026	1.01325	1.42	0.045	0.302	2.768	1.05072	0.0492841
605	2-PROPENOIC ACID, 3-PHENYL-,(E)-	1	1.08313	1.13508	1.13508	1.09068	1.378	0.078	0.324	1.765	1.11198	0.111976
606	BUTANOIC ACID, 2-ETHYL-	1.3	1.35489	1.33914	1.33914	1.33879	1.295	0	0.3	3.014	1.36829	0.0682861
607	BENZENEACETIC ACID, alpha-METHYL-4-(2-METHYLPROPYL)	0.7	0.645996	0.670012	0.670012	0.64039	1.252	0.071	0.248	2.313	0.688992	0.0110083
608	CYCLOHEXENE, 1-METHYL-4-VINYL-	0.9	0.85915	0.815964	0.815964	0.810553	0.966	0.078	0.213	2.444	0.825796	0.074204
609	2,6-NAPHTHALENEDICARBOXYLIC ACID	0.9	0.860543	0.867246	0.867246	0.856708	1.459	0.095	0.318	1.468	0.843365	0.0566354
610	2,5-FURANDIONE, 3-METHYL-	2.2	1.96617	2.03147	2.03147	1.95486	1.555	0.054	0.434	2.302	2.0057	0.194302
611	FORMIC ACID, 1-METHYL PROPYL ESTER	1.6	1.56936	1.52956	1.52956	1.52172	1.333	0.022	0.326	3.434	1.50168	0.0983183
612	FORMIC ACID, HEXYL ESTER	1.1	1.13808	1.11654	1.11654	1.09856	1.265	0.05	0.28	3.31	1.08923	0.0107697
613	FORMIC ACID, HEPTYL ESTER	1	1.00154	0.996174	0.996174	0.974122	1.239	0.051	0.264	3.272	0.974782	0.0252182
614	FORMIC ACID, CYCLOHEXYL ESTER	1.2	1.15271	1.11843	1.11843	1.0921	1.313	0.078	0.299	2.893	1.09378	0.106217
615	ACETIC ACID, 1,1-DIMETHYLETHYL ESTER	1.3	1.40872	1.37603	1.37603	1.37377	1.295	0	0.3	3.362	1.36929	0.0692878
616	PROPANOIC ACID, 2-METHYL-, METHYL ESTER	1.6	1.61499	1.5766	1.5766	1.58336	1.333	0	0.326	3.434	1.56644	0.0335624
617	2-PROPENOIC ACID, 2-METHYL-,HEXADECYL ESTER	0.4	0.367907	0.435072	0.435072	0.373623	1.109	0.052	0.188	3.01	0.451556	0.051556
618	2-PROPENOIC ACID, 2-METHYL-, 2-PROPENYL ESTER	1.2	1.29977	1.30118	1.30118	1.27127	1.36	0.046	0.32	2.768	1.30295	0.102948
619	2,6-NAPHTHALENE DICARBOXYLIC ACID, DIMETHYL ESTER	0.7	0.694018	0.725622	0.725622	0.7262	1.429	0.091	0.291	2.096	0.733273	0.033273
620	1,2,3-PROPANETRIOL TRIACETATE	1	1.01417	0.94496	0.94496	0.970311	1.501	0.075	0.309	3.329	0.949628	0.0503716
621	1,2-BENZENEDICARBOXYLIC ACID, DIISONONYL ESTER-	0.3	0.289893	0.267282	0.267282	0.254579	1.216	0.073	0.197	2.754	0.333252	0.0332517
622	1,2-BENZENEDICARBOXYLIC ACID, DIETHYL ESTER	0.7	0.755646	0.757332	0.757332	0.761409	1.429	0.096	0.291	2.496	0.769811	0.0698106
623	1,2-BENZENEDICARBOXYLIC ACID, DIBUTYL ESTER	0.5	0.555282	0.519326	0.519326	0.534047	1.342	0.088	0.249	2.611	0.559371	0.0593712
624	BUTANEDIOIC ACID, DIETHYL ESTER	1.1	1.10704	1.06307	1.06307	1.06512	1.42	0.052	0.302	3.313	1.05532	0.0446842
625	HEXANEDIOIC ACID, DIHEXYL ESTER	0.4	0.444088	0.468094	0.468094	0.447381	1.235	0.057	0.213	3.134	0.503825	0.103825
626	1,1-ETHANEDIOL DIACETATE	1.5	1.46396	1.42545	1.42545	1.42739	1.485	0.031	0.344	3.427	1.41248	0.0875187
627	2-BUTENEDIOIC ACID (Z)-, Di-2-PROPENYL ESTER	0.9	0.996602	0.977224	0.977224	0.968613	1.46	0.071	0.311	2.695	0.977492	0.0774919
628	DODECANOIC ACID, METHYL ESTER	0.6	0.602569	0.654974	0.654974	0.610726	1.155	0.05	0.216	3.167	0.652255	0.0522552
629	2-BUTANEDIOIC ACID(Z)-, DIETHYL ESTER	1.1	1.17534	1.13069	1.13069	1.1258	1.459	0.052	0.318	3.086	1.13093	0.0309307
630	2-BUTENEDIOIC ACID (Z)-, DIPROPYL ESTER	0.9	0.912241	0.861188	0.861188	0.865539	1.4	0.071	0.285	3.061	0.866	0.034
631	2-PROPENOIC ACID, 1-METHYL PROPYL ESTER	1.23	1.22184	1.20649	1.20649	1.18088	1.313	0.044	0.299	3.038	1.19665	0.0333458
632	PROPANOIC ACID, 2,2-DIMETHYL-, ETHENYL ESTER	1.19	1.2301	1.22359	1.22359	1.19958	1.313	0.036	0.299	3.038	1.22107	0.0310661
633	BENZOIC ACID, PROPYL ESTER	0.9	0.905073	0.931588	0.931588	0.897771	1.325	0.082	0.289	2.346	0.918632	0.0186323
634	PROPANE, 1,1'-OXYBIS(2-METHYL-	0.9	0.906347	0.94691	0.94691	0.909185	1.086	0.038	0.228	3.425	0.901983	0.00198346
635	1-HEPTYNE	1	1.0779	1.05833	1.05833	1.04443	0.949	0.043	0.224	2.714	1.0643	0.0642985
636	PROPANE, 2-ETHOXY-	1.5	1.44587	1.40757	1.40757	1.39522	1.135	0	0.272	3.674	1.35137	0.14863
637	HEXANE, 1-ETHOXY-	0.9	0.897109	0.921254	0.921254	0.894143	1.086	0.05	0.228	3.425	0.884044	0.0159565
638	ETHANE, 1,2-DIETHOXY-	1.2	1.194	1.19603	1.19603	1.20386	1.241	0.047	0.278	3.795	1.13839	0.0616086
639	FURAN, 2,3-DIHYDRO-	2.1	2.05892	2.06785	2.06785	2.08037	1.322	0	0.382	2.631	2.15966	0.0596559
640	BENZENE, 1-ETHYL-2-(1-METHYL ETHYL)-	0.7	0.742654	0.705866	0.705866	0.697427	0.975	0.081	0.205	2.364	0.715545	0.0155453
641	PROPENE, 2,3-DICHLORO-	2.6	2.65022	2.61734	2.61734	2.69102	1.53	0	0.483	1.731	2.78937	0.189365
642	BENZENE, PENTADECYL-	0.5	0.406992	0.394964	0.394964	0.3591	0.949	0.067	0.163	2.667	0.400679	0.0993209
643	BENZENE, HEXADECYL-	0.5	0.390125	0.378382	0.378382	0.341455	0.948	0.067	0.161	2.682	0.38437	0.11563
644	BENZENE, HEPTADECYL-	0.5	0.363528	0.351742	0.351742	0.313079	0.947	0.067	0.158	2.696	0.358597	0.141403
645	BENZENE, 1,2,3-TRICHLORO-	2.1	2.00255	1.84888	1.84888	1.84199	1.5	0.054	0.418	1.183	1.88243	0.217567
646	BENZENE, (TRIFLUOROMETHYL)-	1.6	1.53068	1.57798	1.57798	1.52806	1.506	0.062	0.385	1.985	1.56227	0.0377304
647	1-HEXANAMINE	1.1	1.06145	1.06982	1.06982	1.03492	1.091	0.043	0.245	3.171	1.04424	0.0557571
648	1-OCTANAMINE	0.69	0.832481	0.861236	0.861236	0.819324	1.068	0.05	0.222	3.128	0.839674	0.149674
649	1-NONANAMINE	0.6	0.759149	0.795318	0.795318	0.75036	1.058	0.051	0.214	3.114	0.775433	0.175433
650	1-DECANAMINE	0.7	0.682924	0.726148	0.726148	0.677911	1.05	0.052	0.206	3.102	0.708478	0.00847773
651	2-PROPEN-1-AMINE, N-ETHYL-2-METHYL-	1.2	1.15974	1.15724	1.15724	1.12187	1.141	0.044	0.264	3.049	1.1411	0.0588985
652	2-PROPEN-1-AMINE, N,N-DI-2-PROPENYL-	0.8	0.901272	0.887468	0.887468	0.851266	1.159	0.071	0.249	2.751	0.881373	0.0813731
653	TETRAETHYLENEPENTAMINE	0.8	0.742289	0.743726	0.743726	0.728275	1.291	0.054	0.25	3.115	0.755952	0.0440482
654	1-PROPANAMINE, N,N-DIPROPYL-	0.8	0.792628	0.781496	0.781496	0.772181	1.058	0.071	0.214	3.387	0.767954	0.0320459
655	BUTANE, 1-ISOCYANATO-	1.5	1.66693	1.63561	1.63561	1.60715	1.491	0.043	0.373	3.027	1.61937	0.119369
656	CYCLOHEXANE, ISOCYANATO-	1.1	1.18953	1.20229	1.20229	1.16647	1.437	0.078	0.332	2.612	1.17099	0.0709875
657	BENZENAMINE, 2-ETHYL-	1	1.00189	1.0502	1.0502	1.00517	1.219	0.063	0.282	2.007	1.06306	0.0630618
658	1,2-BENZENEDIAMINE	1.5	1.39793	1.37549	1.37549	1.35742	1.406	0.057	0.351	1.532	1.4039	0.0961007
659	1,3-BENZENEDIAMINE	1.3	1.38566	1.36907	1.36907	1.34505	1.406	0.06	0.351	1.532	1.3872	0.0872046
660	1,2-ETHANEDIAMINE,N,N'-BIS(1,1-DIMETHYL ETHYL)-	0.7	0.699815	0.772534	0.772534	0.717783	1.135	0.034	0.22	3.251	0.752383	0.0523827
661	CYCLOHEXANAMINE, N-CYCLOHEXYL-	0.6	0.628197	0.582116	0.582116	0.56506	1.085	0.09	0.21	2.706	0.598992	0.00100838
662	CYCLOHEXANAMINE, N-METHYL-	1	0.992555	0.9666	0.9666	0.935125	1.121	0.068	0.248	2.91	0.955943	0.0440573
663	BENZENE, 1-METHYL-2,4-DINITRO-	1.5	1.45096	1.43791	1.43791	1.40982	1.871	0.081	0.44	1.847	1.40236	0.0976393
664	BENZENE, 2-METHYL-1,4-DINITRO-	1.5	1.5146	1.45715	1.45715	1.44949	1.871	0.072	0.44	1.847	1.44852	0.0514794
665	1,4-BENZENEDIAMINE	1.5	1.29328	1.32631	1.32631	1.27032	1.406	0.08	0.351	1.532	1.28782	0.212179
666	PYRIDAZINE	2.1	2.15009	2.2724	2.2724	2.15833	1.522	0.063	0.458	1.964	2.23022	0.130216
667	PYRIMIDINE	2.1	2.15389	2.29042	2.29042	2.17178	1.522	0.063	0.458	2.134	2.24326	0.143259
668	1H-PYRAZOLE	2.6	2.65392	2.63377	2.63377	2.68103	1.53	0	0.483	1.886	2.79052	0.190522
669	ACETONITRILE, 2,2'-IMINOBIS-	1.9	2.01362	2.04958	2.04958	1.99472	1.555	0.043	0.434	2.251	2.06088	0.16088
670	ACETONITRILE, 2,2',2''-NITRILOTRIS-	1.4	1.48979	1.55394	1.55394	1.4945	1.561	0.071	0.39	2.369	1.5071	0.107098
671	BENZENAMINE, 3-NITRO-	1.7	1.68843	1.64805	1.64805	1.60061	1.811	0.078	0.453	1.568	1.57442	0.12558
672	ISOQUINOLINE	1	1.05396	1.13555	1.13555	1.07423	1.253	0.095	0.307	1.666	1.10591	0.105912
673	BENZENAMINE, 4-(PHENYLAZO)-	0.7	0.779637	0.807992	0.807992	0.796498	1.399	0.087	0.298	1.645	0.798643	0.098643
674	(1,1'-BIPHENYL)-4-AMINE	0.7	0.717498	0.767692	0.767692	0.734479	1.207	0.095	0.263	1.575	0.757148	0.0571485
675	BENZENAMINE, 2,6-DIETHYL-	0.800008	0.777603	0.803826	0.803826	0.761309	1.169	0.075	0.249	2.206	0.806984	0.00697607
676	PYRIDINE, 2,4,6-TRIMETHYL-	1	1.0552	1.0945	1.0945	1.04824	1.219	0.058	0.282	2.324	1.10358	0.103577
677	PYRIDINE, 2,6-DIMETHYL-	1.2	1.22451	1.27049	1.27049	1.2213	1.253	0.06	0.307	2.233	1.27567	0.0756725
678	HEXANE, 1,6-DIISOCYANATO	1.04	1.22247	1.17902	1.17902	1.18887	1.626	0.053	0.355	2.817	1.21281	0.172815
679	CYCLOHEXANE, 5-ISOCYANATO-1-(ISOCYANATOMETHYL)-1,3,3-TRIMETHYL-	0.687	0.717882	0.686072	0.686072	0.717668	1.497	0.095	0.294	2.633	0.721935	0.0349354
680	BUTANE, 1-(METHYLTHIO)-	1.2	1.23925	1.25253	1.25253	1.21559	1.135	0.033	0.272	2.877	1.25503	0.0550263
681	DIBENZOTHIOPHENE	0.7	0.753415	0.81193	0.81193	0.776641	1.201	0.116	0.273	1.379	0.821204	0.121204
682	tert-NONANETHIOL	0.7	0.765082	0.818658	0.818658	0.763262	1.075	0.042	0.219	2.961	0.807316	0.107316
683	2-FURANMETHANOL	1.8	1.7874	1.83182	1.83182	1.80343	1.46	0.037	0.395	2.185	1.87775	0.0777486
684	ACETAMIDE, N,N-DIMETHYL-	1.8	1.85317	1.85581	1.85581	1.87024	1.472	0	0.377	3.551	1.84618	0.0461771
685	PHENOL, 4-METHOXY-	1.3	1.25353	1.32108	1.32108	1.26321	1.402	0.078	0.343	2.128	1.28473	0.0152664
686	ETHANOL, 2-METHOXY-	1.8	1.93696	1.97234	1.97234	1.98222	1.335	0	0.361	3.914	1.92092	0.120915
687	ETHANOL, 2-BUTOXY-	1.1	1.17879	1.16084	1.16084	1.14792	1.241	0.047	0.278	3.463	1.12269	0.022688
688	ETHANOL, 2-(2-METHOXYETHOXY)-	1.38	1.35984	1.35397	1.35397	1.36826	1.353	0.047	0.313	3.829	1.29493	0.0850724
689	ETHANOL, 2-(2-ETHOXYETHOXY)-	1.2	1.19689	1.1827	1.1827	1.19061	1.325	0.05	0.293	3.694	1.13781	0.0621928
690	ETHANOL, 2-(2-(2-METHOXYETHOXY)ETHOXY)-	1.1	1.05779	1.05895	1.05895	1.08008	1.36	0.052	0.286	3.796	1.02334	0.0766583
691	2,5-PYRROLIDINEDIONE	2.31	2.24934	2.28696	2.28696	2.20486	1.784	0.046	0.498	2.284	2.24599	0.0640106
692	BENZOIC ACID, 4-FORMYL-	1.3	1.3272	1.34864	1.34864	1.30848	1.484	0.071	0.363	1.709	1.32581	0.0258055
693	ACETIC ACID, MERCAPTO-	3.1	3.06308	3.09952	3.09952	3.03374	1.837	0	0.579	2.283	3.0928	0.00720425
694	2-PROPENOIC ACID, 2 METHYL-2-HYDROXYETHYL ESTER	1.5	1.3862	1.36121	1.36121	1.33909	1.433	0.046	0.337	2.931	1.356	0.143995
695	1-PROPANOL, 2-METHOXY-	1.7	1.68237	1.65267	1.65267	1.66088	1.299	0	0.325	3.69	1.61387	0.0861299
696	4-HEPTANONE, 2,6-DIHYDROXY-2,6-DIMETHYL	0.9	0.887329	0.919472	0.919472	0.895444	1.295	0.025	0.264	2.939	0.951106	0.0511055
697	BENZYL ALCOHOL, alpha-METHYL-, FORMATE	1	1.03869	1.07869	1.07869	1.03736	1.357	0.077	0.309	2.278	1.05922	0.0592203
698	BENZOIC ACID, 2-FORMYL-	1.3	1.27918	1.32726	1.32726	1.27337	1.484	0.081	0.363	1.709	1.28091	0.0190945
699	ETHANONE, 1-(4-HYDROXYPHENYL)-	1.2	1.18064	1.23441	1.23441	1.18828	1.392	0.072	0.334	1.871	1.21681	0.0168128
700	PHENOL, 4-ETHENYL	1.2	1.12376	1.18346	1.18346	1.12824	1.264	0.078	0.309	1.767	1.16767	0.0323302
701	BENZOIC ACID, 2-(ACETYLOXY)	1.1	1.04646	1.11314	1.11314	1.07621	1.51	0.089	0.344	2.059	1.07755	0.0224468
702	BENZENAMINE, 4-ETHOXY-	1	1.03869	1.09431	1.09431	1.05541	1.437	0.085	0.327	2.204	1.06431	0.0643128
703	PHENOL, 4-CHLORO-	1.7	1.79344	1.79724	1.79724	1.71536	1.614	0.08	0.436	1.393	1.70785	0.00784691
704	1,3-BENZENEDICARBONYL DICHLORIDE	1.5	1.65123	1.58732	1.58732	1.54352	1.75	0.08	0.438	1.447	1.51285	0.0128486
705	TRISILOXANE, OCTAMETHYL-	0.9	0.824771	0.808682	0.808682	0.821706	1.404	0.022	0.27	3.051	0.876785	0.0232153
706	OCTASILOXANE, OCTADECAMETHYL	0.4	0.385944	0.254202	0.254202	0.35822	1.506	0.036	0.234	3.149	0.451151	0.0511508
707	HEPTASILOXANE, HEXADECAMETHYL-	0.4	0.433743	0.320734	0.320734	0.411366	1.497	0.035	0.239	3.14	0.497556	0.0975564
708	3-ETHYL HEPTANAL	0.863	0.842502	0.830138	0.830138	0.801708	1.108	0.067	0.23	3.08	0.819059	0.0439406
709	6-UNDECANONE	0.625	0.695594	0.722012	0.722012	0.679334	1.083	0.058	0.213	3.066	0.711425	0.0864248
710	1-DECANOL, 2-BUTYL	0.584	0.532464	0.552994	0.552994	0.512731	1.036	0.065	0.189	3.098	0.549507	0.0344929
711	1-TRIDECANOL, 2-METHYL	0.584	0.518581	0.585064	0.585064	0.524761	1.036	0.05	0.189	3.098	0.570775	0.0132248
712	1-DODECANOL, 2-METHYL-	0.64	0.551385	0.617466	0.617466	0.558273	1.042	0.049	0.193	3.106	0.601654	0.0383463
713	1-OCTANOL, 4-METHYL-	0.816	0.792134	0.787804	0.787804	0.76053	1.075	0.066	0.219	3.154	0.775151	0.0408491
714	PHENOL, 5-METHYL-2-(1-METHYLETHYL)-	0.81	0.825345	0.858938	0.858938	0.814027	1.183	0.067	0.255	2.23	0.86713	0.0571296
715	PHENOL, 3-METHYL-4-(1-METHYLETHYL)	1.06	0.825345	0.858938	0.858938	0.814027	1.183	0.067	0.255	2.23	0.86713	0.19287
716	CYCLOHEXANEMETHANOL,4-HYDROXY-alpha,alpha,4-TRIMETHYL,trans	0.775	0.74096	0.750848	0.750848	0.713679	1.198	0.063	0.24	2.783	0.756263	0.0187375
717	1-OCTENE, 7-METHYL-	0.8	0.814757	0.82955	0.82955	0.805978	0.918	0.045	0.193	3	0.802917	0.00291658
718	1-NONENE, 8-METHYL-	0.7	0.744602	0.7677	0.7677	0.738972	0.918	0.046	0.187	3	0.739538	0.0395379
719	2-DECENE-(Z)	0.7	0.744141	0.75701	0.75701	0.733718	0.918	0.051	0.187	3	0.732573	0.0325734
720	2-DODECENE, (Z)-	0.6	0.642079	0.663166	0.663166	0.633519	0.918	0.053	0.178	3	0.638499	0.0384986
721	2-DODECENE, (E)-	0.6	0.642079	0.663166	0.663166	0.633519	0.918	0.053	0.178	3	0.638499	0.0384986
722	4-HYDROXYMETHYL-BENZOIC ACID	1.218	1.18438	1.20802	1.20802	1.17857	1.471	0.071	0.346	1.766	1.19494	0.0230593
723	3-BUTEN-2-OL ACETATE	1.34	1.43969	1.42076	1.42076	1.40248	1.352	0.029	0.324	3.047	1.42257	0.0825664
724	HEXANEDIOIC ACID, bis(2-ETHYLHEXYL)ESTER	0.4	0.3575	0.335682	0.335682	0.327424	1.197	0.074	0.197	3.109	0.385911	0.0140889
725	1,2,4-BENZENETRICARBOXYLIC ACID, TRIMETHYL ESTER	0.839	0.802891	0.796086	0.796086	0.81276	1.522	0.094	0.31	2.557	0.814208	0.024792
726	BENZENE,1,3,5-TRIETHYL	0.7	0.672932	0.601712	0.601712	0.619822	0.971	0.103	0.198	2.417	0.629887	0.070113
727	DODECANE, 1-BROMO	0.625	0.575601	0.61457	0.61457	0.557321	1.061	0.054	0.202	2.645	0.62391	0.00109034
728	DODECANE, 1,2-DIBROMO	0.743	0.558977	0.602018	0.602018	0.554679	1.167	0.049	0.222	2.28	0.647935	0.0950652
729	CYCLOPROPANECARBOXAMIDE	1.99	2.04336	2.02077	2.02077	2.10146	1.573	0	0.425	2.251	2.14298	0.152983
730	HEXANAMIDE, 6-AMINO	1.18	1.16389	1.15007	1.15007	1.13998	1.445	0.045	0.319	2.805	1.17036	0.00964316
731	HEXANAMIDE	1.23	1.23697	1.22281	1.22281	1.20065	1.363	0.043	0.31	2.956	1.22233	0.00767243
732	NAPHTHALENE, 2,6-DIETHYL-	0.6	0.593086	0.558492	0.558492	0.571719	0.997	0.105	0.203	2.005	0.583047	0.0169534
733	1-PENTANAMINE,N-PENTYL-	0.7	0.69481	0.739292	0.739292	0.695402	1.05	0.052	0.206	3.226	0.715172	0.0151724
734	1-PENTANAMINE,N,N-DIPENTYL-	0.5	0.506894	0.51111	0.51111	0.483272	1.021	0.071	0.182	3.236	0.511316	0.0113155
735	UNDECANE,1-AMINO-	0.6	0.628747	0.675468	0.675468	0.625186	1.043	0.053	0.2	3.093	0.659719	0.0597186
736	1-OCTANAMINE, N-OCTYL-	0.449	0.443686	0.500336	0.500336	0.443991	1.017	0.056	0.178	3.142	0.489347	0.0403468
737	1-HEXAMINE, 2-ETHYL-N-(2-ETHYL-HEXYL)-	0.45	0.465208	0.468266	0.468266	0.435351	1.017	0.071	0.178	3.142	0.472387	0.022387
738	ACRIDINE	0.8	0.693572	0.750612	0.750612	0.720764	1.192	0.114	0.263	1.552	0.762557	0.0374426
739	DISULFIDE, bis(1,1-DIMETHYLETHYL)	0.748	0.812429	0.814444	0.814444	0.77692	1.198	0.069	0.249	2.659	0.814923	0.0669227
740	THIOPHENE, TETRAHYDRO-2-METHYL-	1.28	1.34505	1.39268	1.39268	1.37086	1.198	0.023	0.3	2.398	1.45186	0.171856
741	2-PENTANETHIOL	1.21	1.33104	1.32945	1.32945	1.3084	1.135	0	0.272	2.937	1.34963	0.139626
742	DISULFIDE, ETHYL PROPYL	1.09	1.18304	1.22386	1.22386	1.18614	1.267	0.043	0.298	2.524	1.2434	0.153398
743	BUTANE, 1-1'-THIOBIS-	0.815	0.838686	0.8673	0.8673	0.820036	1.086	0.05	0.228	2.916	0.858007	0.043007
744	BENZO[b]THIOPHENE, 2,7-DIMETHYL	0.809	0.836331	0.90529	0.90529	0.859894	1.229	0.098	0.28	1.697	0.887462	0.0784622
745	BUTANE, 1,1'-THIOBIS[3-METHYL-	0.668	0.69153	0.753182	0.753182	0.693247	1.065	0.042	0.211	2.931	0.74424	0.0762402
746	2-PROPANOL, 1-ETHOXY, -ACETATE	1.2	1.16345	1.13579	1.13579	1.13594	1.347	0.05	0.294	3.517	1.10443	0.0955723
747	PROPANOL,(2-METHOXYMETHYLETHOXY)-	1.1	1.06772	1.06076	1.06076	1.0608	1.3	0.048	0.277	3.597	1.02592	0.0740824
748	2-PROPANOL,1-(1,1-DIMETHYLETHOXY)-	1.1	1.02375	0.998204	0.998204	0.989787	1.218	0.064	0.262	3.398	0.972312	0.127688
749	2-PROPANOL,1-(2-(METHOXY-1-METHYLETHOXY)-1-METHYLETHOXY)-	0.8	0.776874	0.776814	0.776814	0.785944	1.3	0.058	0.251	3.561	0.771411	0.0285887
750	1-PROPANOL, 2-(1,1-DIMETHYL ETHOXY)-	1.1	1.05182	1.06662	1.06662	1.04007	1.218	0.032	0.262	3.398	1.03526	0.0647439
751	ETHANOL, 2-(2-(2-BUTOXYETHOXY)ETHOXY)-	0.8	0.778505	0.785366	0.785366	0.791058	1.3	0.054	0.251	3.561	0.778317	0.0216831
752	ETHANOL, 2-(2-(2-ETHOXYETHOXY)ETHOXY)-	1	0.956788	0.955154	0.955154	0.970618	1.338	0.053	0.273	3.698	0.930503	0.0694972
753	ETHANOL,2-(HEXYLOXY)-	0.9	0.915387	0.926068	0.926068	0.902486	1.198	0.051	0.249	3.349	0.901414	0.00141391
754	2-PROPANOL, 1-(1-METHYL-2-PROPOXYETHOXY)-	0.9	0.847776	0.837018	0.837018	0.836822	1.259	0.063	0.252	3.466	0.823547	0.0764527
755	2-PROPANOL, 1-PROPOXY-	1.3	1.18343	1.16939	1.16939	1.1548	1.241	0.043	0.278	3.463	1.13096	0.169036
756	ETHANOL, 2-(2-BUTOXYETHOXY)-, ACETATE	0.76	0.843038	0.838372	0.838372	0.844279	1.333	0.051	0.262	3.507	0.833254	0.0732536
757	BENZENEACETONITRILE	1.1	1.199	1.2632	1.2632	1.20366	1.272	0.078	0.318	1.805	1.24482	0.144822
758	ETHANAMINE, N-ETHYL-N-HYDROXY-	1.7	1.64783	1.61439	1.61439	1.62674	1.378	0	0.337	3.493	1.60308	0.0969211
759	ETHANOL, 2-(2-BUTENYLOXY)-	1.17	1.27988	1.25148	1.25148	1.22694	1.295	0.047	0.3	3.135	1.23088	0.0608828
760	SULFUROUS ACID, DIETHYL ESTER	1.6	1.62009	1.65245	1.65245	1.65496	1.616	0.032	0.387	3.692	1.62471	0.0247087
761	PHOSPHINE OXIDE, TRIPHENYL	0.5	0.458432	0.48381	0.48381	0.492447	1.31	0.113	0.255	1.694	0.528049	0.0280492
762	2-PROPANOL, 1-ETHOXY	1.44	1.36445	1.3309	1.3309	1.3245	1.267	0.044	0.298	3.554	1.28412	0.155882
763	2-PROPENOIC ACID, 2-METHYL-,1,1-DIMETHYLETHYL ESTER	1.02	1.0589	1.05582	1.05582	1.02802	1.281	0.047	0.279	3.032	1.0486	0.0285978
764	SILANE, DICHLOROMETHYL-	3.4	3.2349	3.27878	3.27878	3.15736	1.75	0	0.583	2.177	3.292	0.108004
765	SILANE, CHLOROTRIMETHYL-	1.8	1.7854	1.79331	1.79331	1.84789	1.43	0	0.376	2.369	1.90024	0.10024
766	DECAMETHYLCYCLOPENTASILOXANE	0.7	0.681901	0.561116	0.561116	0.649463	1.571	0.045	0.278	3.157	0.694554	0.00544586
767	DODECAMETHYLCYCLOHEXASILOXANE	0.6	0.583264	0.442858	0.442858	0.54983	1.571	0.045	0.266	3.168	0.604467	0.00446666
768	SILANE, DICHLORODIPHENYL	0.81	0.892381	0.869412	0.869412	0.876996	1.514	0.089	0.326	1.515	0.855435	0.0454352
769	SILANE, CHLORO(CHLOROMETHYL)DIMETHYL	1.667	1.62181	1.59039	1.59039	1.70653	1.545	0	0.378	2.146	1.73731	0.0703064
770	HYDROPEROXIDE, 1-PHENYLETHYL	1.1	1.06767	1.12025	1.12025	1.07934	1.361	0.07	0.315	2.031	1.112	0.0119968
771	1,3-BENZENEDIAMINE, 2-METHYL-	1.1	1.15351	1.17543	1.17543	1.158	1.36	0.054	0.32	1.743	1.21397	0.113971
772	ETHANONE, 1-(4-HYDROXY-3-METHOXYPHENYL)-	1	0.997871	1.04713	1.04713	1.01394	1.437	0.083	0.322	2.188	1.02351	0.023508
773	BENZALDEHYDE, 4-HYDROXY-3-METHOXY-	1.2	1.11855	1.17595	1.17595	1.12997	1.471	0.086	0.346	1.766	1.13354	0.0664579
774	PHENOL, 2-METHOXY-	1.3	1.29875	1.35315	1.35315	1.30716	1.402	0.063	0.343	2.128	1.34531	0.0453078
775	ETHANOL, 2-(2-BUTOXYETHOXY)-	0.85	0.944103	0.943142	0.943142	0.939357	1.278	0.052	0.263	3.523	0.918277	0.0682771
776	BENZENE, 1-CHLORO-2-NITRO-4-(TRIFLUOROMETHYL)-	1.8	1.85306	1.87901	1.87901	1.84619	2.254	0.075	0.552	1.63	1.80308	0.00308431
777	BENZALDEHYDE, 4-(DIMETHYLAMINO)-	1	1.05101	1.08249	1.08249	1.05367	1.433	0.071	0.321	2.308	1.07295	0.0729531
778	BENZENE, 1,2-DICHLORO-4-NITRO-	2.1	2.04642	2.06964	2.06964	2.01687	2.074	0.078	0.545	1.205	1.8966	0.203397
779	CYCLOHEXANONE, OXIME	1.3	1.24266	1.26504	1.26504	1.22548	1.429	0.068	0.336	2.496	1.24337	0.0566258
780	SILANE, ETHENYLTRIMETHOXY	1.37	1.48954	1.49729	1.49729	1.53881	1.565	0	0.356	3.66	1.51227	0.142273
781	SILANE, DIMETHOXYDIMETHYL-	1.5	1.56621	1.54999	1.54999	1.57423	1.457	0	0.343	3.613	1.5407	0.0406985
782	TETRASILOXANE, DECAMETHYL-	0.9	0.674066	0.630976	0.630976	0.667117	1.444	0.028	0.26	3.088	0.730584	0.169416
783	PHOSPHORIC ACID, TRIS(2-METHYLPHENYL) ESTER	0.4	0.415676	0.387018	0.387018	0.451228	1.459	0.099	0.263	2.182	0.464185	0.0641846
784	BUTANAMIDE, 3-OXO-N-PHENYL	0.9	1.02043	1.02999	1.02999	1.0315	1.532	0.066	0.334	2.109	1.04924	0.149239
785	OXAZOLE	3.2	3.25414	3.41307	3.41307	3.20815	1.811	0	0.604	2.469	3.34864	0.148636
786	ACETAMIDE, N-PHENYL-	1.1	1.1848	1.23716	1.23716	1.19637	1.483	0.075	0.349	2.036	1.20989	0.109888
787	PROPANENITRILE, 2-HYDROXY-	2.7	2.68779	2.66808	2.66808	2.65679	1.685	0	0.507	2.489	2.73389	0.0338916
788	SULFURIC ACID, DIETHYL ESTER	1.6	1.54594	1.6465	1.6465	1.66243	1.657	0.025	0.39	3.883	1.62377	0.0237721
789	HEXANOIC ACID, 6-HYDROXY-	1.4	1.23934	1.22554	1.22554	1.20339	1.379	0.045	0.314	2.908	1.22642	0.173581
790	HEXANOIC ACID, 2-HYDROXY-	1.4	1.23817	1.2234	1.2234	1.20088	1.379	0.046	0.314	2.908	1.22299	0.177011
791	PROPANOIC ACID, 2-HYDROXY-, ETHYL ESTER	1.5	1.52455	1.48207	1.48207	1.47188	1.415	0.032	0.339	3.307	1.46407	0.0359259
792	ETHANOL, 2-(2-ETHOXYETHOXY)-, ACETATE	0.98	1.0405	1.02524	1.02524	1.03856	1.379	0.049	0.287	3.634	1.00283	0.0228259
793	BUTANOIC ACID, 3-OXO-, METHYL ESTER	1.82	1.70942	1.6697	1.6697	1.65582	1.477	0.029	0.369	3.213	1.66113	0.158872
794	BUTANOIC ACID, 3-OXO-, ETHYL ESTER	1.4	1.45228	1.41465	1.41465	1.40426	1.433	0.033	0.337	3.173	1.41051	0.0105089
795	ACETIC ACID, CYANO-, METHYL ESTER	2.3	2.35353	2.4058	2.4058	2.34316	1.784	0.022	0.498	2.921	2.39961	0.0996104
796	ACETIC ACID, CYANO-, ETHYL ESTER	1.7	1.89536	1.8916	1.8916	1.86639	1.689	0.032	0.432	2.916	1.90567	0.205671
797	PROPANENITRILE, 3-METHOXY	2	2.05371	2.04572	2.04572	2.00138	1.573	0.033	0.425	3.152	2.0243	0.0242993
798	2-PROPENOIC ACID, 2-CARBOXYETHYL ESTER	1.63	1.49649	1.48616	1.48616	1.47217	1.53	0.039	0.367	2.737	1.50767	0.122329
799	1-PROPANESULFONYL CHLORIDE	2.29	2.24107	2.25606	2.25606	2.32722	1.921	0	0.505	2.646	2.35498	0.0649798
800	FORMAMIDE, N-(1,1-DIMETHYLETHYL)-	1.5	1.57455	1.53581	1.53581	1.55453	1.411	0	0.338	3.197	1.5601	0.0600973
801	ACETAMIDE, N-METHYL-	2.4	2.22254	2.2517	2.2517	2.2407	1.551	0	0.433	3.319	2.26401	0.135991
802	ETHANOL,2,2'-THIOBIS-	1.6	1.54448	1.54775	1.54775	1.52583	1.545	0.043	0.378	2.611	1.56392	0.0360841
803	ETHANOL, 2-(ETHYLTHIO)-	1.5	1.56828	1.57258	1.57258	1.55086	1.424	0.033	0.356	2.732	1.59351	0.0935123
804	ETHANOL, 2-(DIETHYLAMINO)-	1.2	1.19581	1.18112	1.18112	1.17053	1.301	0.036	0.288	3.474	1.1487	0.0512956
805	ETHANOL, 2-(DIMETHYLAMINO)-	1.7	1.6512	1.63569	1.63569	1.65068	1.378	0	0.337	3.694	1.60381	0.096191
806	2-PROPANOL, 1,1'-IMINOBIS-	1.2	1.17965	1.14869	1.14869	1.14354	1.414	0.038	0.308	3.177	1.15342	0.0465799
807	1-PIPERAZINEETHANOL	1.2	1.14934	1.10644	1.10644	1.09768	1.445	0.078	0.319	3.059	1.0839	0.116099
808	2-PROPANAMINE, 1-METHOXY-	1.7	1.65092	1.6234	1.6234	1.63658	1.378	0	0.337	3.578	1.60339	0.0966123
809	ETHANOL, 2-BUTOXY-, ACETATE	0.88	1.03539	1.02081	1.02081	1.01606	1.32	0.048	0.278	3.453	0.998592	0.118592
810	BENZALDEHYDE, 3-ETHOXY-4-HYDROXY-	1	0.948063	1.0172	1.0172	0.981537	1.437	0.097	0.322	2.188	0.991046	0.00895393
811	2-PROPENOIC ACID, 2 METHYL-, 2 HYDROXYPROPYL ESTER	1.2	1.20729	1.18699	1.18699	1.16825	1.395	0.047	0.313	2.94	1.18754	0.0124626
812	1,4-BENZENEDICARBOXYLIC ACID, bis(2-HYDROXYETHYL) ESTER	0.8	0.747182	0.739022	0.739022	0.75997	1.505	0.083	0.301	2.364	0.764381	0.0356189
813	1-PROPEN-2-OL, ACETATE	1.74	1.77012	1.73948	1.73948	1.75537	1.4	0	0.358	3.061	1.77392	0.033917
814	ETHANOL, 2-PENTYLOXY	1.01	1.03165	1.02814	1.02814	1.00996	1.218	0.05	0.262	3.398	0.997431	0.012569
815	1-METHOXY-2-PROPANONE	2	1.88678	1.86675	1.86675	1.87453	1.379	0	0.362	3.543	1.85172	0.14828
816	STIGMASTA-5,22-DIEN-3-OL, (3beta,22E)-	0.274	0.272689	0.184146	0.184146	0.178201	1.042	0.096	0.166	2.501	0.239809	0.0341905
817	PROPANOIC ACID, 3-HYDROXY-2,2-DIMETHYL-, 3-HYDROXY-2,2-DIMETHYLPROPYL ESTER	0.809	0.814975	0.82624	0.82624	0.813175	1.333	0.036	0.262	3.09	0.853373	0.0443735
818	3,6,9,12-TETRAOXAHEXADECAN-1-OL	0.61	0.662893	0.67003	0.67003	0.685158	1.314	0.056	0.242	3.587	0.680234	0.0702336
819	BENZOIC ACID, 4-METHYL-, METHYL ESTER	1	1.04584	1.0851	1.0851	1.04448	1.357	0.074	0.309	2.278	1.06919	0.0691882
820	3a,4,7,7a-TETRAHYDRODIMETHYL-4,7-METHANO-1H-INDENE	0.695	0.645033	0.594284	0.594284	0.618326	0.985	0.112	0.205	2.1	0.631355	0.0636453
821	TRICYLCO(3.3.1.13,7)DECANE	0.7	0.723696	0.651464	0.651464	0.683554	0.961	0.111	0.204	2.321	0.690664	0.00933614
822	BICYCLO(2.2.1)HEPT-2-ENE, 5-ETHENYL-	0.8	0.867872	0.843324	0.843324	0.839557	0.985	0.085	0.224	2.121	0.856066	0.0560657
823	1,3-DIMETHYLTRICYCLO[3.3.1.1(3,7)]DECANE	0.655	0.643657	0.565114	0.565114	0.588693	0.954	0.102	0.191	2.431	0.593547	0.0614534
824	BICYCLO(2,2,1)HEPT-2-ENE,2-METHYL	0.9	0.95323	0.920264	0.920264	0.913364	0.971	0.072	0.225	2.262	0.936282	0.036282
825	BICYLCO(2,2,1)HEPT-2-ENE)5-ETHYL-	0.8	0.835009	0.790292	0.790292	0.791474	0.966	0.085	0.213	2.343	0.802848	0.00284768
826	BICYCLO(2.2.1)HEPT-2-ENE	1	1.08778	1.05966	1.05966	1.05302	0.977	0.062	0.239	2.159	1.08997	0.0899703
827	BICYCLO(2,2,1)HEPT-2-ENE, 5-ETHYLIDENE-	0.8	0.867872	0.843324	0.843324	0.839557	0.985	0.085	0.224	2.121	0.856066	0.0560657
828	BICYCLO(2.2.1)HEPTANE, 2,2-DIMETHYL-3-METHYLENE-	0.7	0.776871	0.7461	0.7461	0.733919	0.961	0.071	0.204	2.407	0.754556	0.0545562
829	BICYCLO(3.1.1)HEPT-2-ENE, 2,6,6-TRIMETHYL-	0.8	0.755611	0.696926	0.696926	0.708176	0.961	0.094	0.204	2.407	0.714662	0.0853377
830	BICYCLO(3.1.1)HEPTANE, 6,6-DIMETHYL-2-METHYLENE	0.7	0.773533	0.737548	0.737548	0.728925	0.961	0.075	0.204	2.407	0.746313	0.0463127
831	HEXANE	1.05	1.07762	1.06406	1.06406	1.06894	0.881	0.033	0.204	3.333	1.01381	0.0361876
832	PENTANE, 2-METHYL-	1.2	1.1467	1.13461	1.13461	1.11952	0.881	0	0.204	3.333	1.07659	0.123412
833	PENTANE, 3-METHYL-	1.2	1.1467	1.13461	1.13461	1.11952	0.881	0	0.204	3.333	1.07659	0.123412
834	PENTANE, 2,3-DIMETHYL-	1.1	1.03384	1.03962	1.03962	1.00807	0.887	0	0.196	3.286	0.977783	0.122217
835	BUTANE, 2,2,3-TRIMETHYL-	1	1.03384	1.03962	1.03962	1.00807	0.887	0	0.196	3.286	0.977783	0.0222173
836	HEPTANE, 3-METHYL-	0.9	0.853061	0.860462	0.860462	0.854435	0.89	0.047	0.189	3.25	0.81897	0.0810295
837	HEPTANE, 4-METHYL-	0.9	0.865405	0.892532	0.892532	0.870547	0.89	0.032	0.189	3.25	0.835883	0.0641169
838	HEXANE, 2,4-DIMETHYL-	0.9	0.869515	0.898946	0.898946	0.874129	0.89	0.029	0.189	3.25	0.839946	0.0600535
839	HEXANE, 3,4-DIMETHYL-	0.9	0.897039	0.928878	0.928878	0.892649	0.89	0.015	0.189	3.25	0.862833	0.037167
840	BUTANE, 2,2,3,3-TETRAMETHYL-	0.9	0.941904	0.960948	0.960948	0.916219	0.89	0	0.189	3.25	0.896554	0.00344588
841	HEXANE, 2,2,5-TRIMETHYL-	0.8	0.783218	0.76446	0.76446	0.771957	0.894	0.064	0.184	3.222	0.743874	0.0561262
842	DECANE	0.7	0.716972	0.736698	0.736698	0.719987	0.896	0.051	0.179	3.2	0.698441	0.00155885
843	OCTANE, 2,2-DIMETHYL-	0.7	0.718703	0.75594	0.75594	0.727941	0.896	0.042	0.179	3.2	0.707562	0.00756167
844	HENEICOSANE	0.4	0.379418	0.4133	0.4133	0.367912	0.908	0.057	0.151	3.095	0.38879	0.0112104
845	TETRACOSANE	0.3	0.326839	0.358398	0.358398	0.308988	0.909	0.058	0.146	3.083	0.337682	0.0376818
846	OCTANE, 3-METHYL-	0.85	0.783223	0.80722	0.80722	0.789035	0.894	0.044	0.184	3.222	0.761517	0.0884831
847	3-ETHYLPENTANE, 2-2-DIMETHYL-	0.8	0.872677	0.901292	0.901292	0.845887	0.894	0	0.184	3.222	0.836087	0.0360868
848	1-PROPENE	2	1.99842	1.8911	1.8911	1.94163	0.918	0	0.29	3	1.98839	0.0116088
849	1-TRIACONTENE	0.185	0.256835	0.282114	0.282114	0.225275	0.918	0.059	0.141	3	0.271464	0.086464
850	2-BUTENE, (Z)-	1.6	1.62873	1.55274	1.55274	1.58346	0.918	0	0.256	3	1.59065	0.0093481
851	1-PENTENE	1.4	1.39025	1.34374	1.34374	1.35256	0.918	0	0.235	3	1.35179	0.0482103
852	2-PENTENE, (E)-	1.5	1.39025	1.34374	1.34374	1.35256	0.918	0	0.235	3	1.35179	0.14821
853	1-BUTENE, 2-METHYL-	1.4	1.39025	1.34374	1.34374	1.35256	0.918	0	0.235	3	1.35179	0.0482103
854	1-BUTENE, 3-METHYL-	1.5	1.39025	1.34374	1.34374	1.35256	0.918	0	0.235	3	1.35179	0.14821
855	2-HEXENE, (E)-	1.24	1.1462	1.12391	1.12391	1.11941	0.918	0.033	0.22	3	1.10937	0.130626
856	3-HEXENE, (Z)-	1.2	1.1462	1.12391	1.12391	1.11941	0.918	0.033	0.22	3	1.10937	0.0906264
857	2-PENTENE, 4-METHYL-, (E)-	1.2	1.21782	1.19446	1.19446	1.18426	0.918	0	0.22	3	1.18467	0.0153314
858	1-TETRADECENE	0.4	0.553518	0.581412	0.581412	0.545273	0.918	0.054	0.17	3	0.55718	0.15718
859	HEPTENE, 6-METHYL-	0.9	0.898136	0.90349	0.90349	0.885239	0.918	0.043	0.2	3	0.878976	0.0210244
860	3-OCTENE, (E)-	0.9	0.896375	0.894938	0.894938	0.88021	0.918	0.047	0.2	3	0.872889	0.0271112
861	4-OCTENE, (Z)-	0.9	0.896375	0.894938	0.894938	0.88021	0.918	0.047	0.2	3	0.872889	0.0271112
862	CYCLOPENTENE, 1-METHYL-	1.3	1.25263	1.21903	1.21903	1.21859	0.954	0.023	0.239	2.5	1.26067	0.0393258
863	CYCLOHEXENE, 1-METHYL-4-(1-METHYLETHYLIDENE)-	0.8	0.787698	0.75382	0.75382	0.741712	0.961	0.072	0.204	2.5	0.760363	0.0396366
864	CYCLOHEXENE,1-(2-PROPENYL)	0.8	0.85915	0.815964	0.815964	0.810553	0.966	0.078	0.213	2.444	0.825796	0.025796
865	1,4-PENTADIENE	1.6	1.54607	1.47567	1.47567	1.50171	0.961	0	0.26	2.6	1.54671	0.0532867
866	1,5-HEXADIENE	1.3	1.24448	1.21535	1.21535	1.2091	0.954	0.033	0.239	2.667	1.23784	0.0621561
867	1,3-CYCLOPENTADIENE, METHYL-	1.3	1.3788	1.32908	1.32908	1.34354	0.985	0.023	0.259	2.167	1.41425	0.114247
868	2,4-HEXADIENE, (E,E)-	1.3	1.24448	1.21535	1.21535	1.2091	0.954	0.033	0.239	2.667	1.23784	0.0621561
869	1,3-CYCLOHEXADIENE, 2-METHYL-5-(1-METHYLETHYL)-	0.8	0.787698	0.75382	0.75382	0.741712	0.961	0.072	0.204	2.5	0.760363	0.0396366
870	2,4-HEXADIENE, 2,5-DIMETHYL-	1	0.943108	0.91371	0.91371	0.902184	0.946	0.059	0.212	2.75	0.913256	0.0867443
871	1,3-CYCLOHEXADIENE	1.4	1.27736	1.24356	1.24356	1.23928	0.985	0.063	0.259	2.167	1.28507	0.114932
872	1-OCTYNE	0.8	0.947776	0.939366	0.939366	0.919269	0.946	0.047	0.212	2.75	0.936395	0.136395
873	BENZENE, METHYL-	1.2	1.18698	1.1674	1.1674	1.16019	0.997	0.062	0.255	2	1.20872	0.00872089
874	BENZENE, 1,3-DIMETHYL-	1.1	1.04524	1.02613	1.02613	1.0131	0.991	0.06	0.238	2.125	1.0558	0.0441955
875	BENZENE, (1,1-DIMETHYLETHYL)-	0.7	0.836485	0.820612	0.820612	0.799497	0.98	0.062	0.214	2.3	0.834797	0.134797
876	BENZENE, 1-METHYL-4-(1-METHYLETHYL)-	0.7	0.824641	0.799232	0.799232	0.784258	0.98	0.072	0.214	2.3	0.810095	0.110095
877	BENZENE, 1,3-DIETHYL-	0.8	0.811111	0.775714	0.775714	0.769353	0.98	0.083	0.214	2.3	0.786441	0.0135593
878	BENZENE, 1,4-DIETHYL-	0.8	0.818653	0.788542	0.788542	0.777255	0.98	0.077	0.214	2.3	0.798811	0.00118889
879	BENZENE,-1,2,4,5-TETRAMETHYL-	0.8	0.819869	0.79068	0.79068	0.778625	0.98	0.076	0.214	2.3	0.801002	0.00100189
880	BENZENE, 1,4-BIS(1,1-DIMETHYLETHYL)-	0.6	0.601341	0.607972	0.607972	0.568318	0.964	0.054	0.186	2.5	0.613413	0.0134127
881	2H-1-BENZOPYRAN-6-OL, 3,4-DIHYDRO-2,5,7,8-TETRAMETHYL-2-[(4R,8R)-4,8,12-TRIMETHYLTRIDECYL]-, (2R)-	0.265	0.248205	0.211076	0.211076	0.180245	1.092	0.08	0.172	2.686	0.262395	0.0026051
882	BENZENE, 1,2,3-TRIETHYL-	0.7	0.680978	0.627368	0.627368	0.63003	0.971	0.091	0.198	2.417	0.642582	0.0574184
883	BENZENE, HEPTYL-	0.7	0.646266	0.622114	0.622114	0.601646	0.967	0.071	0.192	2.462	0.628983	0.0710165
884	BENZENE, DECYL-	0.6	0.530195	0.511624	0.511624	0.484358	0.959	0.069	0.178	2.563	0.517446	0.082554
885	1,1':2', 1''-TERPHENYL	0.5	0.499481	0.454136	0.454136	0.488595	0.994	0.112	0.197	1.676	0.488159	0.0118408
886	BENZENE, 1,1'-METHYLENEBIS-	0.6	0.691274	0.682142	0.682142	0.685538	0.999	0.09	0.215	1.775	0.692471	0.0924712
887	BENZENE, UNDECYL-	0.6	0.497795	0.4818	0.4818	0.452018	0.956	0.068	0.174	2.588	0.487327	0.112673
888	BENZENE, TETRADECYL-	0.5	0.422351	0.407464	0.407464	0.373728	0.951	0.068	0.165	2.65	0.413772	0.0862283
889	1-ETHYL-3,5-DIMETHYL BENZENE	0.8	0.816188	0.784266	0.784266	0.774562	0.98	0.079	0.214	2.3	0.794536	0.00546412
890	BENZENE, 1-ETHYL-,2,4-DIMETHYL-	0.8	0.824641	0.799232	0.799232	0.784258	0.98	0.072	0.214	2.3	0.810095	0.0100952
891	4-ETHYL-1,2-DIMETHYLBENZENE	0.8	0.817426	0.786404	0.786404	0.775901	0.98	0.078	0.214	2.3	0.796655	0.00334457
892	BENZENE, 1,2,4-TRIMETHYL-3-ETHYL-	0.72	0.749979	0.72297	0.72297	0.707162	0.975	0.073	0.205	2.364	0.731752	0.0117523
893	BENZENE, 1-ETHENYL-4-METHYL-	0.8	0.945461	0.93242	0.93242	0.922673	0.998	0.078	0.235	2	0.948705	0.148705
894	BENZENE, 1-(1,1-DIMETHYLETHYL)-4-ETHENYL-	0.7	0.724527	0.71067	0.71067	0.686867	0.985	0.065	0.205	2.25	0.723937	0.023937
895	NAPHTHALENE	0.88	0.888157	0.89682	0.89682	0.90811	0.991	0.095	0.238	1.611	0.911069	0.0310692
896	NAPHTHALENE, 1-ETHYL-	0.7	0.698278	0.689362	0.689362	0.698933	1	0.103	0.218	1.84	0.706222	0.00622187
897	1H-INDENE, 1-METHYL-	0.9	0.854909	0.851904	0.851904	0.849612	1	0.086	0.231	1.81	0.864306	0.0356936
898	1H-INDENE, 2-METHYL-	0.9	0.831275	0.832662	0.832662	0.83451	1	0.095	0.231	1.81	0.844636	0.0553637
899	INDENE, 1-PHENYL-	0.6	0.595422	0.57506	0.57506	0.602491	0.991	0.106	0.208	1.614	0.594434	0.00556642
900	BENZENE, 1,1'-(1,2-ETHENEDIYL)BIS-, (E)-	0.7	0.680522	0.66448	0.66448	0.668851	0.996	0.084	0.212	1.72	0.676741	0.0232591
901	1,3-CYCLOHEXADIENE, 1-METHYL-4-(1-METHYLETHYL)-	0.8	0.787698	0.75382	0.75382	0.741712	0.961	0.072	0.204	2.5	0.760363	0.0396366
902	OCTANAL	1	0.945382	0.959256	0.959256	0.920616	1.124	0.05	0.242	3.09	0.941011	0.0589889
903	HEXANAL, 2-ETHYL-	0.85	0.945382	0.959256	0.959256	0.920616	1.124	0.05	0.242	3.09	0.941011	0.0910111
904	2-HEXENAL, 2-ETHYL-	1	0.999208	1.01481	1.01481	0.97195	1.163	0.05	0.257	2.843	1.00984	0.00984369
905	UNDECANAL	0.7	0.693113	0.732702	0.732702	0.684955	1.083	0.053	0.213	3.066	0.720222	0.0202221
906	2-BUTENAL, (Z)-	2.1	2.07059	2.07431	2.07431	2.08361	1.322	0	0.382	2.692	2.15994	0.0599407
907	trans-CROTONALDEHYDE	2.1	2.07059	2.07431	2.07431	2.08361	1.322	0	0.382	2.692	2.15994	0.0599407
908	BENZALDEHYDE, 2-HYDROXY-	1.4	1.46408	1.49002	1.49002	1.44608	1.429	0.063	0.366	1.701	1.48742	0.0874162
909	BENZALDEHYDE, 4-HYDROXY-	1.4	1.39774	1.45795	1.45795	1.39186	1.429	0.078	0.366	1.701	1.41528	0.0152834
910	2-PENTANONE, 3-METHYL-	1.3	1.33145	1.32328	1.32328	1.30141	1.167	0	0.275	3.12	1.32616	0.0261552
911	2-BUTANONE, 3,3-DIMETHYL-	1.3	1.33145	1.32328	1.32328	1.30141	1.167	0	0.275	3.12	1.32616	0.0261552
912	3-PENTANONE, 2,4-DIMETHYL-	1.1	1.16577	1.17395	1.17395	1.13865	1.143	0	0.256	3.103	1.17253	0.0725259
913	2-NONANONE	0.9	0.838286	0.875036	0.875036	0.828905	1.108	0.046	0.23	3.08	0.858206	0.0417941
914	METHANONE, DIPHENYL-	0.7	0.737253	0.787264	0.787264	0.751074	1.196	0.091	0.261	1.687	0.778648	0.0786477
915	2-OXETANONE	2.9	2.71332	2.72938	2.72938	2.66467	1.53	0	0.483	2.788	2.79725	0.102748
916	2(3H)-FURANONE, DIHYDRO-	2	2.0615	2.05118	2.05118	2.01996	1.459	0.023	0.407	2.829	2.07826	0.0782578
917	3-BUTEN-2-ONE, 3-METHYL	1.8	1.68656	1.68353	1.68353	1.69281	1.264	0	0.332	2.752	1.74397	0.0560255
918	2-OXETANONE, 4-METHYLENE-	2.5	2.45657	2.4513	2.4513	2.46591	1.522	0	0.458	2.381	2.55878	0.0587837
919	2-PROPANOL	2	1.94587	1.88964	1.88964	1.89085	1.189	0	0.332	3.471	1.88809	0.111914
920	1-BUTANOL	1.4	1.62329	1.58067	1.58067	1.57347	1.159	0	0.297	3.352	1.56998	0.169982
921	1-PROPANOL, 2-METHYL-	1.7	1.62329	1.58067	1.58067	1.57347	1.159	0	0.297	3.352	1.56998	0.130018
922	1-HEXADECANOL	0.5	0.45442	0.508668	0.508668	0.451709	1.026	0.056	0.181	3.086	0.500902	0.000902285
923	1-NONADECANOL	0.4	0.381945	0.436262	0.436262	0.375831	1.014	0.057	0.172	3.072	0.43238	0.0323795
924	CYCLOHEXANOL	1.2	1.16585	1.15055	1.15055	1.11093	1.167	0.062	0.275	2.741	1.14191	0.0580868
925	1,2-BENZENEDIOL, 4-(1,1-DIMETHYLETHYL-)	0.9	0.81064	0.849828	0.849828	0.816464	1.296	0.074	0.276	2.16	0.852105	0.0478954
926	1,3-PENTANEDIOL, 2,2,4-TRIMETHYL	1	0.93099	0.974186	0.974186	0.931038	1.198	0.016	0.249	3.097	0.975447	0.0245533
927	2-BUTENE-1,4-DIOL, (Z)-	1.7	1.69168	1.70483	1.70483	1.67499	1.379	0.033	0.362	2.681	1.72724	0.0272377
928	2-BUTENE-1,4-DIOL, (E)-	1.7	1.69168	1.70483	1.70483	1.67499	1.379	0.033	0.362	2.681	1.72724	0.0272377
929	BUTANOIC ACID, 3-METHYL-	1.6	1.55664	1.5324	1.5324	1.54163	1.333	0	0.326	3.017	1.56502	0.0349799
930	CYCLOPENTANEACETIC ACID	1.2	1.11911	1.14018	1.14018	1.10431	1.313	0.053	0.299	2.594	1.14481	0.0551909
931	TRIDECANOIC ACID	0.6	0.586013	0.63577	0.63577	0.587517	1.155	0.051	0.216	3.006	0.641895	0.0418952
932	HEXADECANOIC ACID	0.5	0.458191	0.515896	0.515896	0.461219	1.124	0.053	0.199	3.005	0.527404	0.0274039
933	OCTANOIC ACID, 2-METHYL	0.865	0.862451	0.894128	0.894128	0.855454	1.217	0.043	0.251	3.009	0.893357	0.0283569
934	BENZOIC ACID, 4-METHYL-	1.1468	1.18064	1.23441	1.23441	1.18828	1.392	0.072	0.334	1.871	1.21681	0.0700128
935	FORMIC ACID, OCTYL ESTER	0.9	0.891429	0.899478	0.899478	0.873422	1.217	0.052	0.251	3.241	0.883229	0.0167707
936	FORMIC ACID, NONYL ESTER	0.8	0.799376	0.818232	0.818232	0.788512	1.198	0.053	0.24	3.217	0.806503	0.00650276
937	ACETIC ACID, 1-METHYLPROPYL ESTER	1.3	1.33761	1.31403	1.31403	1.29878	1.295	0.029	0.3	3.362	1.28787	0.0121308
938	PROPANOIC ACID, BUTYL ESTER	1.1	1.14339	1.12937	1.12937	1.10944	1.265	0.044	0.28	3.31	1.10327	0.00327338
939	BUTANOIC ACID, 3-METHYL-, 3-METHYLBUTYL ESTER	0.8	0.803892	0.846026	0.846026	0.807643	1.198	0.04	0.24	3.217	0.834119	0.0341185
940	BENZOIC ACID, BUTYL ESTER	0.8	0.822055	0.839616	0.839616	0.809281	1.297	0.076	0.273	2.402	0.838987	0.0389871
941	ACETIC ACID, HEPTYL ESTER	0.9	0.892735	0.90803	0.90803	0.879505	1.217	0.048	0.251	3.241	0.891762	0.00823839
942	ACETIC ACID, NONYL ESTER	0.7	0.713835	0.750718	0.750718	0.714245	1.182	0.05	0.23	3.197	0.742986	0.0429859
943	BENZOIC ACID, 2-HYDROXY-, METHYL ESTER	1.2	1.18686	1.23787	1.23787	1.19753	1.471	0.073	0.346	2.088	1.21431	0.0143109
944	1,2-BENZENEDICARBOXYLIC ACID, DIHEXYL ESTER	0.4	0.419914	0.38071	0.38071	0.387987	1.28	0.081	0.222	2.684	0.436632	0.0366316
945	BUTANOIC ACID, BUTYL ESTER	1	1.00322	1.00259	1.00259	0.979052	1.239	0.048	0.264	3.272	0.981423	0.0185775
946	BENZOIC ACID, ETHYL ESTER	1	1.03869	1.07869	1.07869	1.03736	1.357	0.077	0.309	2.278	1.05922	0.0592203
947	HEXANE, 1,1'-OXYBIS-	0.6	0.611836	0.663386	0.663386	0.619045	1.049	0.054	0.198	3.285	0.640838	0.0408379
948	ISOBENZOFURAN, 1,3-DIHYDRO-	1.36	1.14566	1.20551	1.20551	1.14847	1.264	0.078	0.309	1.975	1.18748	0.172517
949	BUTANE, 2-METHOXY-	1.5	1.44587	1.40757	1.40757	1.39522	1.135	0	0.272	3.674	1.35137	0.14863
950	BUTANE, 2-(1,1-DIMETHYLETHOXY)-	0.916	0.914724	0.959738	0.959738	0.917454	1.086	0.032	0.228	3.425	0.912064	0.00393568
951	ETHENE, CHLORO-	3.6	3.38366	3.56805	3.56805	3.32184	1.459	0	0.564	1.935	3.77272	0.17272
952	BENZENE, 1,3-DICHLORO-	1.8	1.87582	1.81434	1.81434	1.77408	1.459	0.06	0.407	1.341	1.82304	0.0230432
953	BENZENE, 1-CHLORO-2-METHYL-	1.3	1.34318	1.38343	1.38343	1.34367	1.287	0.057	0.329	1.728	1.41212	0.112122
954	BENZENE, 1-CHLORO-4-METHYL-	1.3	1.26589	1.33425	1.33425	1.26987	1.287	0.08	0.329	1.728	1.31036	0.0103596
955	BUTANE, 1-CHLORO-	1.8	1.63263	1.62781	1.62781	1.63114	1.198	0	0.315	2.744	1.68659	0.113406
956	NAPHTHALENE, 1-CHLORO-	1	0.979488	1.04007	1.04007	0.988424	1.233	0.094	0.296	1.451	1.01371	0.0137119
957	2-BUTANAMINE, 2-METHYL-	1.33	1.29802	1.2905	1.2905	1.26151	1.105	0	0.26	3.206	1.27748	0.0525167
958	1-BUTANAMINE, N,N-DIMETHYL-	1.1	1.10692	1.11008	1.11008	1.09583	1.091	0.044	0.245	3.571	1.05913	0.0408722
959	2-PROPEN-1-AMINE	2.2	1.98513	1.98581	1.98581	1.99447	1.241	0	0.359	2.693	2.07392	0.126077
960	1H-PYRROLE, 1-METHYL-	1.6	1.66688	1.71853	1.71853	1.70353	1.296	0.023	0.35	2.379	1.78823	0.188231
961	HYDRAZINE, PHENYL-	1.3	1.33766	1.36607	1.36607	1.32155	1.406	0.068	0.351	1.665	1.35532	0.0553239
962	HEXANEDINITRILE	1.7	1.45264	1.4911	1.4911	1.45504	1.406	0.047	0.351	2.421	1.50427	0.195733
963	1-NONANETHIOL	0.7	0.764739	0.799416	0.799416	0.750659	1.075	0.051	0.219	2.961	0.788583	0.0885826
964	OCTANE, 1,1'-THIOBIS-	0.4	0.445353	0.494782	0.494782	0.435165	1.026	0.056	0.181	2.955	0.493041	0.0930411
965	2,3-DIHYDRO-2-METHYL-BENZO(b)THIOPHENE	0.873	0.900318	0.97007	0.97007	0.92037	1.234	0.095	0.286	1.766	0.949352	0.0763518
966	1-BUTANETHIOL	1.4	1.55032	1.53541	1.53541	1.52834	1.159	0	0.297	2.925	1.56878	0.168778
967	BENZENE, 1-CHLORO-4-(TRIFLUOROMETHYL)-	1.8	1.777	1.74226	1.74226	1.69981	1.746	0.066	0.447	1.716	1.69999	0.100012
968	BENZENEACETIC ACID, 4-METHOXY-	1	1.01094	1.05569	1.05569	1.02397	1.437	0.079	0.322	2.188	1.03633	0.0363271
969	FORMAMIDE, N,N-DIMETHYL-	2.2	2.15612	2.29431	2.29431	2.27414	1.551	0	0.433	3.721	2.26642	0.0664192
970	PROPANENITRILE, 2-HYDROXY-2-METHYL-	2.2	2.07832	2.05935	2.05935	2.10283	1.573	0	0.425	2.615	2.14509	0.0549138
971	2-FURANCARBOXALDEHYDE	2.1	2.09479	2.13381	2.13381	2.08681	1.495	0.037	0.432	2.132	2.17772	0.0777216
972	2-PROPENOIC ACID, 1,2-ETHANEDIYL ESTER	1.2	1.26271	1.23729	1.23729	1.23353	1.495	0.041	0.335	2.862	1.26243	0.0624297
973	PENTASILOXANE, DODECAMETHYL-	0.5	0.573111	0.504084	0.504084	0.561193	1.469	0.031	0.252	3.111	0.632858	0.132858
974	1-PROPANETHIOL, 3-(TRIETHOXYSILYL)-	0.508	0.822254	0.719234	0.719234	0.785165	1.52	0.097	0.294	3.362	0.775738	0.267738
975	4-NONANONE	0.865	0.838112	0.87076	0.87076	0.826038	1.108	0.048	0.23	3.08	0.854132	0.0108679
976	OCTANE, 2,4-DIMETHYL-	0.7	0.716944	0.738836	0.738836	0.720823	0.896	0.05	0.179	3.2	0.699384	0.000616294
977	OCTANE, 2,5-DIMETHYL-	0.7	0.717805	0.726008	0.726008	0.715974	0.896	0.056	0.179	3.2	0.693965	0.00603486
978	PHENOL, 3-ETHYL	1.1	1.03988	1.08957	1.08957	1.03888	1.236	0.074	0.291	2.033	1.08178	0.0182236
979	4-HEPTANOL, 2,6-DIMETHYL-	0.8	0.796442	0.862634	0.862634	0.80443	1.075	0.031	0.219	3.154	0.836244	0.0362436
980	BENZENEMETHANOL, alpha-ETHYL	1	0.921402	0.960966	0.960966	0.914683	1.207	0.07	0.271	2.143	0.962554	0.0374463
981	BENZENEPROPANOL	1	0.897581	0.933172	0.933172	0.888078	1.207	0.083	0.271	2.143	0.923125	0.0768746
982	BENZENEMETHANOL, 3-METHYL	1.1	1.03988	1.08957	1.08957	1.03888	1.236	0.074	0.291	2.033	1.08178	0.0182236
983	PHENOL, 4-(1,1,3,3-TETRAMETHYL BUTYL)-	0.6	0.571272	0.58875	0.58875	0.5431	1.117	0.067	0.214	2.452	0.605566	0.00556566
984	1,4-CYCLOHEXANEDIMETHANOL	1	0.901651	0.88324	0.88324	0.85384	1.239	0.077	0.264	2.731	0.875802	0.124198
985	ABIETIC ACID	0.41	0.371551	0.326886	0.326886	0.328016	1.169	0.101	0.205	2.362	0.380158	0.0298415
986	PROPANOIC ACID, 2,2-DIMETHYL-	1.6	1.55664	1.5324	1.5324	1.54163	1.333	0	0.326	3.017	1.56502	0.0349799
987	PENTADECANOIC ACID	0.51	0.495946	0.550174	0.550174	0.498075	1.133	0.053	0.204	3.006	0.560015	0.0500145
988	HEXANOIC ACID, 2-ETHYL-	1.04	0.964528	0.972784	0.972784	0.939803	1.239	0.049	0.264	3.011	0.9661	0.0739003
989	DECANEDIOIC ACID	0.8	0.824932	0.825888	0.825888	0.817097	1.366	0.047	0.273	2.815	0.861891	0.0618907
990	FORMIC ACID, 1,1-DIMETHYLETHYL ESTER	1.6	1.61499	1.5766	1.5766	1.58336	1.333	0	0.326	3.434	1.56644	0.0335624
991	1,2-HEXADIENE	1.3	1.24448	1.21535	1.21535	1.2091	0.954	0.033	0.239	2.667	1.23784	0.0621561
992	2-PROPENOIC ACID, 1-METHYLETHYL ESTER	1.4	1.43969	1.42076	1.42076	1.40248	1.352	0.029	0.324	3.047	1.42257	0.0225664
993	FORMIC ACID, PHENYLMETHYL ESTER	1.2	1.18044	1.24524	1.24524	1.19025	1.392	0.083	0.334	2.195	1.20716	0.00715586
994	1,2-BENZENEDICARBOXYLIC ACID, NONYL UNDECYL ESTER	0.291	0.262445	0.230564	0.230564	0.218567	1.2	0.076	0.191	2.77	0.299405	0.00840511
995	1,2-BENZENEDICARBOXYLIC ACID, DIMETHYL ESTER	0.9	0.947086	0.987592	0.987592	0.967344	1.483	0.094	0.324	2.412	0.970382	0.0703824
996	2-BUTENEDIOIC ACID (Z)-, DIBUTYL ESTER	0.7	0.751986	0.718958	0.718958	0.72105	1.352	0.064	0.261	3.047	0.740164	0.0401643
997	2-BUTENEDIOIC ACID (Z)-, DIMETHYL ESTER	1.6	1.548	1.50932	1.50932	1.48925	1.53	0.048	0.367	3.137	1.48919	0.110813
998	BENZENE, OCTADECYL-	0.4	0.34669	0.334842	0.334842	0.295091	0.946	0.067	0.156	2.708	0.342176	0.0578238
999	BENZENE, 1,3,5-TRICHLORO-	2.1	1.97905	1.84033	1.84033	1.92063	1.5	0.058	0.418	1.183	1.85577	0.244229
1000	HEXANE, 1-IODO-	0.997	1.0162	1.05168	1.05168	1.01684	1.141	0.043	0.264	2.033	1.10186	0.104858
1001	1-HEPTANAMINE	1	0.93099	0.951864	0.951864	0.912824	1.078	0.047	0.232	3.147	0.927921	0.072079
1002	1-DODECANAMINE	0.6	0.584611	0.633114	0.633114	0.581367	1.037	0.054	0.195	3.085	0.61924	0.0192402
1003	3,6,9.12-TETRAAZATETRADECANE-1,14-DIAMINE	0.6	0.604746	0.609066	0.609066	0.599166	1.293	0.055	0.237	3.118	0.638196	0.0381956
1004	1-BUTANAMINE, N,N-DIBUTYL-	0.6	0.640862	0.584608	0.584608	0.589003	1.037	0.087	0.195	3.293	0.601228	0.00122754
1005	HEXANENITRILE,6-AMINO-	1.1	1.18644	1.20421	1.20421	1.16848	1.295	0.047	0.3	2.689	1.20961	0.109606
1006	CYCLOPENTANAMINE	1.4	1.29097	1.325	1.325	1.29453	1.166	0.023	0.285	2.645	1.3585	0.0414964
1007	1,4-BENZENEDIAMINE, N,N'-DIPHENYL-	0.5	0.466568	0.493392	0.493392	0.486908	1.252	0.094	0.242	1.674	0.510519	0.0105185
1008	BENZENE, 1,2-DINITRO-	1.8	1.64702	1.69897	1.69897	1.61982	1.906	0.088	0.476	1.643	1.59302	0.206982
1009	BENZENE, 1,4-DINITRO-	1.8	1.84011	1.74601	1.74601	1.72801	1.906	0.066	0.476	1.643	1.71296	0.0870414
1010	BENZENE, 2-METHYL-1,3-DINITRO-	1.5	1.50068	1.45288	1.45288	1.44043	1.871	0.074	0.44	1.847	1.43748	0.0625176
1011	BENZENE, 4-METHYL-1,2-DINITRO-	1.5	1.32518	1.39943	1.39943	1.33867	1.871	0.099	0.44	1.847	1.34544	0.154561
1012	BENZENE, 1-METHYL-3,5-DINITRO-	1.5	1.33841	1.4037	1.4037	1.34607	1.871	0.097	0.44	1.847	1.34888	0.151123
1013	HYDRAZINE, 1,2-DIPHENYL	0.72	0.746216	0.788108	0.788108	0.763566	1.314	0.084	0.28	1.698	0.782728	0.0627279
1014	tert-DODECANETHIOL	0.6	0.604096	0.696274	0.696274	0.615444	1.049	0.023	0.198	2.97	0.684665	0.0846653
1015	ACETAMIDE, N-(4-HYDROXYPEHNYL)	1.1	1.1814	1.21889	1.21889	1.1884	1.595	0.081	0.369	1.937	1.18531	0.085307
1016	ETHANONE, 1-(2-HYDROXYPHENYL)-	1.2	1.21257	1.25579	1.25579	1.22072	1.392	0.062	0.334	1.871	1.26254	0.0625384
1017	1-OCTANOL, 6-METHYL-	0.816	0.786446	0.832702	0.832702	0.784721	1.075	0.045	0.219	3.154	0.809296	0.00670359
1018	1-HEPTANOL, 3-ETHYL-	0.782	0.792646	0.785666	0.785666	0.759518	1.075	0.067	0.219	3.154	0.773737	0.00826336
1019	PHENOL, 3-METHYL-5-(1-METHYLETHYL)	0.782	0.797759	0.818316	0.818316	0.779645	1.183	0.086	0.255	2.23	0.814179	0.0321789
1020	NONENE, -2-METHYL-	0.7	0.744602	0.7677	0.7677	0.738972	0.918	0.046	0.187	3	0.739538	0.0395379
1021	2-DECENE,(E)-	0.7	0.744141	0.75701	0.75701	0.733718	0.918	0.051	0.187	3	0.732573	0.0325734
1022	PROPANOIC ACID, 2-METHYL-, 2,2-DIMETHYL-1-(1-METHYL ETHYL)-1,3-PROPANEDIYL ESTER	0.503	0.51514	0.513288	0.513288	0.505427	1.26	0.063	0.223	3.151	0.546078	0.0430781
1023	HEXANEDIOIC ACID, DIOCTYL ESTER	0.4	0.335707	0.36989	0.36989	0.338984	1.197	0.058	0.197	3.109	0.412247	0.0122473
1024	1,5-PENTANEDIAMINE	1.27	1.15288	1.15404	1.15404	1.11919	1.206	0.043	0.275	3.028	1.14116	0.128836
1025	NAPHTHALENE, 1-PENTYL-	0.6	0.56178	0.5238	0.5238	0.531156	0.994	0.099	0.197	2.071	0.544083	0.0559175
1026	1-OCTANAMINE, N,N-DIOCTYL-	0.3	0.300552	0.336754	0.336754	0.281676	0.994	0.063	0.159	3.148	0.339225	0.039225
1027	BENZENEAMINE,4-NITRO-N-(4-NITROPHENYL)-N-PHENYL-	0.5	0.647292	0.524884	0.524884	0.643075	1.671	0.094	0.318	1.682	0.604841	0.104841
1028	PROPANE, 2-(METHYLTHIO)-	1.4556	1.53838	1.52777	1.52777	1.52203	1.159	0	0.297	2.853	1.56857	0.112974
1029	DIBENZOTHIOPHENE, 4-METHYL-	0.663	0.662335	0.7109	0.7109	0.685543	1.196	0.117	0.261	1.491	0.732247	0.0692465
1030	ETHANOL, 2-(2-PROPOXYETHOXY)-	0.85	1.06418	1.05435	1.05435	1.05602	1.3	0.051	0.277	3.597	1.02013	0.170129
1031	SULFURIC ACID, DIBUTYL ESTER	0.8	0.994565	0.935762	0.935762	0.968518	1.501	0.06	0.303	3.503	0.947411	0.147411
1032	NONASILOXANE, EICOSAMETHYL	0.34	0.340523	0.189296	0.189296	0.306736	1.514	0.037	0.229	3.157	0.406758	0.0667581
1033	ETHANOL, 2-PROPOXY-	1.26	1.36596	1.33304	1.33304	1.32635	1.267	0.043	0.298	3.554	1.28623	0.0262337
1034	BENZENE, 1-CHLORO-2,4-DINITRO-	2	1.87604	1.8375	1.8375	1.90446	2.108	0.081	0.527	1.321	1.72322	0.276783
1035	HEXASILOXANE, TETRADECAMETHYL-	0.5	0.49389	0.402096	0.402096	0.477014	1.485	0.034	0.245	3.128	0.555355	0.0553547
1036	PHOSPHORIC ACID, TRIPHENYL ESTER	0.5	0.556479	0.546096	0.546096	0.59902	1.52	0.096	0.29	2.084	0.597417	0.0974174
1037	PROPANOIC ACID, 3-ETHOXY-, ETHYL ESTER	1.05	1.16603	1.14006	1.14006	1.13956	1.347	0.048	0.294	3.517	1.10896	0.0589578
1038	BENZOIC ACID, 4-FORMYL-, METHYL ESTER	1.1	1.13233	1.17877	1.17877	1.14234	1.458	0.073	0.337	2.163	1.15924	0.0592418
